# Supplementary material for: The Natural History of Biocatalytic Mechanisms
Source: PLoS Comput Biol. 2014 May 29;10(5):e1003642. doi: 10.1371/journal.pcbi.1003642 (PMC4038463; doi:10.1371/journal.pcbi.1003642)
Supplement: Table S1 — The mechanistic step type definitions, and the numbers and proportions of MACiE mechanisms that include each step type. The counts are from the complete MACiE data set (335 reaction mechanisms). (XLSX) [file pcbi.1003642.s002.xlsx]

## Sheet: Sheet1
"mechanistic step types"	MACiE mechanisms containing this step type (out of 335)	Proportion of MACiE mechanisms containing this step type
Proton transfer	310	0.925373
Bimolecular nucleophilic addition	172	0.513433
Unimolecular elimination by the conjugate base	135	0.402985
Bimolecular nucleophilic substitution	123	0.367164
Hydride transfer	59	0.176119
Bimolecular elimination	58	0.173134
Electron transfer	56	0.167164
Assisted keto-enol tautomerisation	42	0.125373
Radical formation	39	0.116418
Intramolecular elimination	35	0.104478
Aromatic bimolecular nucleophilic addition	33	0.0985075
Radical termination	33	0.0985075
Redox	32	0.0955224
Heterolysis	25	0.0746269
Coordination	22	0.0656716
Aromatic unimolecular elimination by the conjugate base	21	0.0626866
Assisted other tautomerisation	20	0.0597015
Intramolecular nucleophilic addition	20	0.0597015
Intramolecular nucleophilic substitution	16	0.0477612
Bimolecular homolytic addition	14	0.041791
Elimination reaction	14	0.041791
Radical propagation	14	0.041791
Hydrogen transfer	12	0.0358209
Colligation	11	0.0328358
Intramolecular electrophilic addition	11	0.0328358
Aldol addition	9	0.0268657
Other tautomerisation	9	0.0268657
Bimolecular electrophilic addition	8	0.0238806
Homolysis	7	0.0208955
Intramolecular rearrangement	7	0.0208955
Aromatic bimolecular elimination	6	0.0179104
Substitution reaction	5	0.0149254
Bimolecular homolytic substitution	4	0.0119403
Keto-Enol tautomerisation	4	0.0119403
Acidic bimolecular nucleophilic substitution	3	0.00895522
Aromatic intramolecular elimination	3	0.00895522
Unimolecular homolytic elimination	3	0.00895522
Aromatic bimolecular nucleophilic substitution	2	0.00597015
Bond order change	2	0.00597015
Intramolecular electrophilic substitution	2	0.00597015
Intramolecular homolytic addition	2	0.00597015
Isomerisation	2	0.00597015
Pericyclic reaction	2	0.00597015
Amadori rearrangement	1	0.00298507
Aromatic bimolecular electrophilic addition	1	0.00298507
Aromatic intramolecular electrophilic substitution	1	0.00298507
Bimolecular homolytic elimination	1	0.00298507
Claisen condensation	1	0.00298507
Claisen rearrangement	1	0.00298507
Photochemical activation	1	0.00298507
Sigmatropic rearrangement	1	0.00298507
