# Supplementary material for: The Natural History of Biocatalytic Mechanisms
Source: PLoS Comput Biol. 2014 May 29;10(5):e1003642. doi: 10.1371/journal.pcbi.1003642 (PMC4038463; doi:10.1371/journal.pcbi.1003642)
Supplement: Table S2 — Patterns of mechanistic step types present in at least in one entry in MACiE. (XLSX) [file pcbi.1003642.s003.xlsx]

## Sheet: Sheet1
pattern
pattern 1	Proton transfer	0	0	0	0	0	0	0	0	0	0	0	0	0	0	0	0	0	0	0	0	0	0	0	0	0	0	0	0	0	0	0	0	0	0	0	0	0	0	0	0	0	0	0	0	0	0	0	0
pattern 2	0	Bimolecular nucleophilic substitution	0	0	0	0	0	0	0	0	0	0	0	0	0	0	0	0	0	0	0	0	0	0	0	0	0	0	0	0	0	0	0	0	0	0	0	0	0	0	0	0	0	0	0	0	0	0	0
pattern 3	0	0	Isomerisation	0	0	0	0	0	0	0	0	0	0	0	0	0	0	0	0	0	0	0	0	0	0	0	0	0	0	0	0	0	0	0	0	0	0	0	0	0	0	0	0	0	0	0	0	0	0
pattern 4	Proton transfer	Bimolecular nucleophilic substitution	0	0	0	0	0	0	0	0	0	0	0	0	0	0	0	0	0	0	0	0	0	0	0	0	0	0	0	0	0	0	0	0	0	0	0	0	0	0	0	0	0	0	0	0	0	0	0
pattern 5	0	Bimolecular nucleophilic substitution	0	Intramolecular nucleophilic substitution	0	0	0	0	0	0	0	0	0	0	0	0	0	0	0	0	0	0	0	0	0	0	0	0	0	0	0	0	0	0	0	0	0	0	0	0	0	0	0	0	0	0	0	0	0
pattern 6	Proton transfer	0	0	0	Bimolecular elimination	0	0	0	0	0	0	0	0	0	0	0	0	0	0	0	0	0	0	0	0	0	0	0	0	0	0	0	0	0	0	0	0	0	0	0	0	0	0	0	0	0	0	0	0
pattern 7	0	Bimolecular nucleophilic substitution	0	0	0	Unimolecular elimination by the conjugate base	0	0	0	0	0	0	0	0	0	0	0	0	0	0	0	0	0	0	0	0	0	0	0	0	0	0	0	0	0	0	0	0	0	0	0	0	0	0	0	0	0	0	0
pattern 8	Proton transfer	0	0	0	0	0	Intramolecular electrophilic addition	0	0	0	0	0	0	0	0	0	0	0	0	0	0	0	0	0	0	0	0	0	0	0	0	0	0	0	0	0	0	0	0	0	0	0	0	0	0	0	0	0	0
pattern 9	Proton transfer	0	0	0	0	0	0	Assisted Keto-Enol tautomerisation	0	0	0	0	0	0	0	0	0	0	0	0	0	0	0	0	0	0	0	0	0	0	0	0	0	0	0	0	0	0	0	0	0	0	0	0	0	0	0	0	0
pattern 10	0	0	0	0	0	Unimolecular elimination by the conjugate base	0	0	Bimolecular nucleophilic addition	0	0	0	0	0	0	0	0	0	0	0	0	0	0	0	0	0	0	0	0	0	0	0	0	0	0	0	0	0	0	0	0	0	0	0	0	0	0	0	0
pattern 11	Proton transfer	0	0	0	0	0	0	0	0	Intramolecular nucleophilic addition	0	0	0	0	0	0	0	0	0	0	0	0	0	0	0	0	0	0	0	0	0	0	0	0	0	0	0	0	0	0	0	0	0	0	0	0	0	0	0
pattern 12	0	0	0	0	0	0	0	0	0	0	Pericyclic reaction	Claisen rearrangement	0	0	0	0	0	0	0	0	0	0	0	0	0	0	0	0	0	0	0	0	0	0	0	0	0	0	0	0	0	0	0	0	0	0	0	0	0
pattern 13	Proton transfer	0	0	0	0	Unimolecular elimination by the conjugate base	0	0	0	0	0	0	0	0	0	0	0	0	0	0	0	0	0	0	0	0	0	0	0	0	0	0	0	0	0	0	0	0	0	0	0	0	0	0	0	0	0	0	0
pattern 14	Proton transfer	0	0	0	0	0	0	0	Bimolecular nucleophilic addition	0	0	0	0	0	0	0	0	0	0	0	0	0	0	0	0	0	0	0	0	0	0	0	0	0	0	0	0	0	0	0	0	0	0	0	0	0	0	0	0
pattern 15	Proton transfer	0	0	0	0	Unimolecular elimination by the conjugate base	0	0	Bimolecular nucleophilic addition	0	0	0	0	0	0	0	0	0	0	0	0	0	0	0	0	0	0	0	0	0	0	0	0	0	0	0	0	0	0	0	0	0	0	0	0	0	0	0	0
pattern 16	0	Bimolecular nucleophilic substitution	0	0	0	Unimolecular elimination by the conjugate base	0	0	Bimolecular nucleophilic addition	0	0	0	0	0	0	0	0	0	0	0	0	0	0	0	0	0	0	0	0	0	0	0	0	0	0	0	0	0	0	0	0	0	0	0	0	0	0	0	0
pattern 17	Proton transfer	0	0	0	Bimolecular elimination	0	0	0	Bimolecular nucleophilic addition	0	0	0	0	0	0	0	0	0	0	0	0	0	0	0	0	0	0	0	0	0	0	0	0	0	0	0	0	0	0	0	0	0	0	0	0	0	0	0	0
pattern 18	Proton transfer	0	0	0	0	0	0	Assisted Keto-Enol tautomerisation	0	Intramolecular nucleophilic addition	0	0	0	0	0	0	0	0	0	0	0	0	0	0	0	0	0	0	0	0	0	0	0	0	0	0	0	0	0	0	0	0	0	0	0	0	0	0	0
pattern 19	Proton transfer	0	0	0	0	0	0	0	Bimolecular nucleophilic addition	0	0	0	Intramolecular elimination	0	0	0	0	0	0	0	0	0	0	0	0	0	0	0	0	0	0	0	0	0	0	0	0	0	0	0	0	0	0	0	0	0	0	0	0
pattern 20	Proton transfer	0	0	0	0	Unimolecular elimination by the conjugate base	0	Assisted Keto-Enol tautomerisation	0	0	0	0	0	0	0	0	0	0	0	0	0	0	0	0	0	0	0	0	0	0	0	0	0	0	0	0	0	0	0	0	0	0	0	0	0	0	0	0	0
pattern 21	Proton transfer	0	0	0	0	0	0	0	Bimolecular nucleophilic addition	0	0	0	0	Heterolysis	0	0	0	0	0	0	0	0	0	0	0	0	0	0	0	0	0	0	0	0	0	0	0	0	0	0	0	0	0	0	0	0	0	0	0
pattern 22	Proton transfer	0	0	0	Bimolecular elimination	0	0	Assisted Keto-Enol tautomerisation	0	0	0	0	0	0	0	0	0	0	0	0	0	0	0	0	0	0	0	0	0	0	0	0	0	0	0	0	0	0	0	0	0	0	0	0	0	0	0	0	0
pattern 23	Proton transfer	Bimolecular nucleophilic substitution	0	Intramolecular nucleophilic substitution	0	0	0	0	0	0	0	0	0	0	0	0	0	0	0	0	0	0	0	0	0	0	0	0	0	0	0	0	0	0	0	0	0	0	0	0	0	0	0	0	0	0	0	0	0
pattern 24	Proton transfer	Bimolecular nucleophilic substitution	0	0	0	0	0	Assisted Keto-Enol tautomerisation	0	0	0	0	0	0	0	0	0	0	0	0	0	0	0	0	0	0	0	0	0	0	0	0	0	0	0	0	0	0	0	0	0	0	0	0	0	0	0	0	0
pattern 25	Proton transfer	0	0	0	0	0	0	0	0	0	Pericyclic reaction	0	0	0	Sigmatropic rearrangement	0	0	0	0	0	0	0	0	0	0	0	0	0	0	0	0	0	0	0	0	0	0	0	0	0	0	0	0	0	0	0	0	0	0
pattern 26	Proton transfer	0	0	0	0	0	0	0	0	0	0	0	0	0	0	Electron transfer	Coordination	0	0	0	0	0	0	0	0	0	0	0	0	0	0	0	0	0	0	0	0	0	0	0	0	0	0	0	0	0	0	0	0
pattern 27	Proton transfer	0	0	0	0	0	0	0	Bimolecular nucleophilic addition	0	0	0	0	0	0	0	0	Other tautomerisation	0	0	0	0	0	0	0	0	0	0	0	0	0	0	0	0	0	0	0	0	0	0	0	0	0	0	0	0	0	0	0
pattern 28	Proton transfer	0	0	0	0	Unimolecular elimination by the conjugate base	0	0	0	Intramolecular nucleophilic addition	0	0	0	0	0	0	0	0	0	0	0	0	0	0	0	0	0	0	0	0	0	0	0	0	0	0	0	0	0	0	0	0	0	0	0	0	0	0	0
pattern 29	Proton transfer	Bimolecular nucleophilic substitution	0	0	Bimolecular elimination	0	0	0	Bimolecular nucleophilic addition	0	0	0	0	0	0	0	0	0	0	0	0	0	0	0	0	0	0	0	0	0	0	0	0	0	0	0	0	0	0	0	0	0	0	0	0	0	0	0	0
pattern 30	Proton transfer	Bimolecular nucleophilic substitution	0	0	0	Unimolecular elimination by the conjugate base	0	0	Bimolecular nucleophilic addition	0	0	0	0	0	0	0	0	0	0	0	0	0	0	0	0	0	0	0	0	0	0	0	0	0	0	0	0	0	0	0	0	0	0	0	0	0	0	0	0
pattern 31	Proton transfer	0	0	0	0	Unimolecular elimination by the conjugate base	0	0	Bimolecular nucleophilic addition	0	0	0	Intramolecular elimination	0	0	0	0	0	0	0	0	0	0	0	0	0	0	0	0	0	0	0	0	0	0	0	0	0	0	0	0	0	0	0	0	0	0	0	0
pattern 32	Proton transfer	0	0	0	0	0	0	0	0	0	0	0	0	0	0	0	0	0	Aromatic bimolecular nucleophilic substitution	Aromatic bimolecular nucleophilic addition	Aromatic bimolecular elimination	0	0	0	0	0	0	0	0	0	0	0	0	0	0	0	0	0	0	0	0	0	0	0	0	0	0	0	0
pattern 33	Proton transfer	0	0	0	0	Unimolecular elimination by the conjugate base	0	0	Bimolecular nucleophilic addition	0	0	0	0	0	0	0	Coordination	0	0	0	0	0	0	0	0	0	0	0	0	0	0	0	0	0	0	0	0	0	0	0	0	0	0	0	0	0	0	0	0
pattern 34	Proton transfer	0	0	0	Bimolecular elimination	Unimolecular elimination by the conjugate base	0	0	Bimolecular nucleophilic addition	0	0	0	0	0	0	0	0	0	0	0	0	0	0	0	0	0	0	0	0	0	0	0	0	0	0	0	0	0	0	0	0	0	0	0	0	0	0	0	0
pattern 35	Proton transfer	0	0	0	0	Unimolecular elimination by the conjugate base	0	0	Bimolecular nucleophilic addition	0	0	0	0	0	0	Electron transfer	0	0	0	0	0	0	0	0	0	0	0	0	0	0	0	0	0	0	0	0	0	0	0	0	0	0	0	0	0	0	0	0	0
pattern 36	Proton transfer	0	0	0	Bimolecular elimination	0	0	0	Bimolecular nucleophilic addition	0	0	0	0	0	0	0	0	0	0	0	0	Hydride transfer	0	0	0	0	0	0	0	0	0	0	0	0	0	0	0	0	0	0	0	0	0	0	0	0	0	0	0
pattern 37	Proton transfer	0	0	0	0	Unimolecular elimination by the conjugate base	0	0	Bimolecular nucleophilic addition	0	0	0	0	Heterolysis	0	0	0	0	0	0	0	0	0	0	0	0	0	0	0	0	0	0	0	0	0	0	0	0	0	0	0	0	0	0	0	0	0	0	0
pattern 38	Proton transfer	Bimolecular nucleophilic substitution	0	0	0	0	0	0	0	0	0	0	0	0	0	0	0	0	Aromatic bimolecular nucleophilic substitution	0	0	0	Assisted other tautomerisation	0	0	0	0	0	0	0	0	0	0	0	0	0	0	0	0	0	0	0	0	0	0	0	0	0	0
pattern 39	Proton transfer	0	0	0	Bimolecular elimination	0	0	Assisted Keto-Enol tautomerisation	0	0	0	0	0	0	0	0	0	0	0	0	0	0	0	Bimolecular electrophilic addition	0	0	0	0	0	0	0	0	0	0	0	0	0	0	0	0	0	0	0	0	0	0	0	0	0
pattern 40	Proton transfer	Bimolecular nucleophilic substitution	0	0	0	0	0	0	Bimolecular nucleophilic addition	0	0	0	0	0	0	0	0	0	0	0	0	0	0	0	Elimination reaction	0	0	0	0	0	0	0	0	0	0	0	0	0	0	0	0	0	0	0	0	0	0	0	0
pattern 41	Proton transfer	0	0	0	0	0	Intramolecular electrophilic addition	0	0	0	0	0	Intramolecular elimination	0	0	0	0	0	0	0	0	0	0	0	0	Aromatic Intramolecular electrophilic substitution	0	0	0	0	0	0	0	0	0	0	0	0	0	0	0	0	0	0	0	0	0	0	0
pattern 42	Proton transfer	Bimolecular nucleophilic substitution	0	Intramolecular nucleophilic substitution	0	0	0	0	Bimolecular nucleophilic addition	0	0	0	0	0	0	0	0	0	0	0	0	0	0	0	0	0	0	0	0	0	0	0	0	0	0	0	0	0	0	0	0	0	0	0	0	0	0	0	0
pattern 43	Proton transfer	0	0	0	Bimolecular elimination	0	0	Assisted Keto-Enol tautomerisation	0	0	0	0	0	0	0	0	0	0	0	0	0	0	Assisted other tautomerisation	0	0	0	0	0	0	0	0	0	0	0	0	0	0	0	0	0	0	0	0	0	0	0	0	0	0
pattern 44	Proton transfer	Bimolecular nucleophilic substitution	0	0	0	0	0	0	Bimolecular nucleophilic addition	0	0	0	0	Heterolysis	0	0	0	0	0	0	0	0	0	0	0	0	0	0	0	0	0	0	0	0	0	0	0	0	0	0	0	0	0	0	0	0	0	0	0
pattern 45	Proton transfer	0	0	0	0	Unimolecular elimination by the conjugate base	0	0	Bimolecular nucleophilic addition	0	0	0	0	0	0	0	0	0	0	0	0	0	0	0	0	0	0	0	0	0	0	0	0	0	0	Keto-Enol tautomerisation	0	0	0	0	0	0	0	0	0	0	0	0	0
pattern 46	Proton transfer	Bimolecular nucleophilic substitution	0	0	0	0	0	0	Bimolecular nucleophilic addition	0	0	0	0	0	0	Electron transfer	0	0	0	0	0	0	0	0	0	0	0	0	0	0	0	0	0	0	0	0	0	0	0	0	0	0	0	0	0	0	0	0	0
pattern 47	Proton transfer	0	0	0	0	0	0	0	Bimolecular nucleophilic addition	0	0	0	Intramolecular elimination	0	0	0	0	0	0	0	0	0	0	0	0	0	Redox	0	0	0	0	0	0	0	0	0	0	0	0	0	0	0	0	0	0	0	0	0	0
pattern 48	Proton transfer	Bimolecular nucleophilic substitution	0	0	0	0	0	0	Bimolecular nucleophilic addition	Intramolecular nucleophilic addition	0	0	0	0	0	0	0	0	0	0	0	0	0	0	0	0	0	0	0	0	0	0	0	0	0	0	0	0	0	0	0	0	0	0	0	0	0	0	0
pattern 49	Proton transfer	Bimolecular nucleophilic substitution	0	0	0	Unimolecular elimination by the conjugate base	0	Assisted Keto-Enol tautomerisation	Bimolecular nucleophilic addition	0	0	0	0	0	0	0	0	0	0	0	0	0	0	0	0	0	0	0	0	0	0	0	0	0	0	0	0	0	0	0	0	0	0	0	0	0	0	0	0
pattern 50	Proton transfer	Bimolecular nucleophilic substitution	0	0	Bimolecular elimination	Unimolecular elimination by the conjugate base	0	0	Bimolecular nucleophilic addition	0	0	0	0	0	0	0	0	0	0	0	0	0	0	0	0	0	0	0	0	0	0	0	0	0	0	0	0	0	0	0	0	0	0	0	0	0	0	0	0
pattern 51	Proton transfer	0	0	0	0	0	0	0	0	0	0	0	0	0	0	0	0	0	0	Aromatic bimolecular nucleophilic addition	Aromatic bimolecular elimination	Hydride transfer	0	0	0	0	0	0	0	0	0	Aromatic unimolecular elimination by the conjugate base	0	0	0	0	0	0	0	0	0	0	0	0	0	0	0	0	0
pattern 52	Proton transfer	Bimolecular nucleophilic substitution	0	0	0	0	0	0	0	0	0	0	0	0	0	0	0	0	0	Aromatic bimolecular nucleophilic addition	0	Hydride transfer	0	0	0	0	0	0	0	0	0	Aromatic unimolecular elimination by the conjugate base	0	0	0	0	0	0	0	0	0	0	0	0	0	0	0	0	0
pattern 53	Proton transfer	0	0	0	0	Unimolecular elimination by the conjugate base	0	Assisted Keto-Enol tautomerisation	Bimolecular nucleophilic addition	0	0	0	0	0	0	0	0	0	0	0	0	Hydride transfer	0	0	0	0	0	0	0	0	0	0	0	0	0	0	0	0	0	0	0	0	0	0	0	0	0	0	0
pattern 54	Proton transfer	0	0	0	0	0	0	0	Bimolecular nucleophilic addition	0	0	0	0	0	0	0	0	0	0	0	0	Hydride transfer	Assisted other tautomerisation	0	0	0	0	0	0	0	0	Aromatic unimolecular elimination by the conjugate base	0	0	0	0	0	0	0	0	0	0	0	0	0	0	0	0	0
pattern 55	Proton transfer	0	0	0	0	Unimolecular elimination by the conjugate base	0	0	Bimolecular nucleophilic addition	0	0	0	0	0	0	0	0	0	0	Aromatic bimolecular nucleophilic addition	0	Hydride transfer	0	0	0	0	0	0	0	0	0	0	0	0	0	0	0	0	0	0	0	0	0	0	0	0	0	0	0
pattern 56	Proton transfer	Bimolecular nucleophilic substitution	0	0	0	0	0	0	0	Intramolecular nucleophilic addition	0	0	0	0	0	0	0	0	0	0	0	Hydride transfer	0	0	0	0	0	0	0	0	0	0	0	0	0	0	0	0	0	0	0	0	Intramolecular rearrangement	0	0	0	0	0	0
pattern 57	Proton transfer	Bimolecular nucleophilic substitution	0	0	0	0	0	Assisted Keto-Enol tautomerisation	Bimolecular nucleophilic addition	0	0	0	0	0	0	0	0	0	0	0	0	0	0	0	0	0	0	0	0	0	0	0	0	Aldol addition	0	0	0	0	0	0	0	0	0	0	0	0	0	0	0
pattern 58	Proton transfer	Bimolecular nucleophilic substitution	0	0	0	Unimolecular elimination by the conjugate base	0	0	Bimolecular nucleophilic addition	0	0	0	0	0	0	0	0	0	0	0	0	0	Assisted other tautomerisation	0	0	0	0	0	0	0	0	0	0	0	0	0	0	0	0	0	0	0	0	0	0	0	0	0	0
pattern 59	Proton transfer	Bimolecular nucleophilic substitution	0	0	0	0	0	0	Bimolecular nucleophilic addition	0	0	0	0	Heterolysis	0	0	0	0	0	0	0	0	0	0	0	0	Redox	0	0	0	0	0	0	0	0	0	0	0	0	0	0	0	0	0	0	0	0	0	0
pattern 60	Proton transfer	0	0	0	0	Unimolecular elimination by the conjugate base	0	0	Bimolecular nucleophilic addition	0	0	0	0	Heterolysis	0	0	Coordination	0	0	0	0	0	0	0	0	0	0	0	0	0	0	0	0	0	0	0	0	0	0	0	0	0	0	0	0	0	0	0	0
pattern 61	Proton transfer	0	0	0	0	Unimolecular elimination by the conjugate base	Intramolecular electrophilic addition	Assisted Keto-Enol tautomerisation	0	0	0	0	0	0	0	0	0	0	0	0	0	0	0	0	0	0	0	0	0	0	0	0	0	0	0	Keto-Enol tautomerisation	0	0	0	0	0	0	0	0	0	0	0	0	0
pattern 62	Proton transfer	0	0	0	0	0	0	0	0	0	0	0	0	0	0	Electron transfer	0	0	0	0	0	0	0	0	0	0	0	Radical termination	Radical formation	0	0	0	0	0	0	0	0	Radical propagation	0	0	0	0	0	0	0	0	0	0	0
pattern 63	Proton transfer	0	0	0	0	0	0	0	0	0	0	0	0	0	0	Electron transfer	Coordination	0	0	0	0	0	0	0	0	0	0	0	0	0	0	0	0	0	0	0	0	0	Substitution reaction	0	Hydrogen transfer	0	0	0	0	0	0	0	0
pattern 64	Proton transfer	0	0	0	0	Unimolecular elimination by the conjugate base	0	0	Bimolecular nucleophilic addition	0	0	0	0	0	0	0	0	0	0	0	0	Hydride transfer	0	0	0	0	0	0	0	0	0	Aromatic unimolecular elimination by the conjugate base	0	0	0	0	0	0	0	0	0	0	0	0	0	0	0	0	0
pattern 65	Proton transfer	Bimolecular nucleophilic substitution	0	0	0	Unimolecular elimination by the conjugate base	0	0	Bimolecular nucleophilic addition	Intramolecular nucleophilic addition	0	0	0	0	0	Electron transfer	0	0	0	0	0	0	0	0	0	0	0	0	0	0	0	0	0	0	0	0	0	0	0	0	0	0	0	0	0	0	0	0	0
pattern 66	Proton transfer	0	0	0	0	Unimolecular elimination by the conjugate base	0	Assisted Keto-Enol tautomerisation	Bimolecular nucleophilic addition	0	0	0	0	0	0	0	0	0	0	0	0	0	0	0	0	0	0	0	0	0	0	0	0	Aldol addition	0	0	Claisen condensation	0	0	0	0	0	0	0	0	0	0	0	0
pattern 67	Proton transfer	Bimolecular nucleophilic substitution	0	Intramolecular nucleophilic substitution	0	0	0	0	Bimolecular nucleophilic addition	0	0	0	Intramolecular elimination	0	0	Electron transfer	0	0	0	0	0	0	0	0	0	0	0	0	0	0	0	0	0	0	0	0	0	0	0	0	0	0	0	0	0	0	0	0	0
pattern 68	Proton transfer	Bimolecular nucleophilic substitution	0	0	Bimolecular elimination	Unimolecular elimination by the conjugate base	0	0	Bimolecular nucleophilic addition	0	0	0	0	0	0	0	0	0	0	0	0	0	0	0	0	0	0	0	0	0	0	0	0	0	0	0	0	0	Substitution reaction	0	0	0	0	0	0	0	0	0	0
pattern 69	Proton transfer	Bimolecular nucleophilic substitution	0	0	Bimolecular elimination	0	0	Assisted Keto-Enol tautomerisation	Bimolecular nucleophilic addition	0	0	0	0	Heterolysis	0	0	0	0	0	0	0	0	0	0	0	0	0	0	0	0	0	0	0	0	0	0	0	0	0	0	0	0	0	0	0	0	0	0	0
pattern 70	Proton transfer	Bimolecular nucleophilic substitution	0	0	Bimolecular elimination	Unimolecular elimination by the conjugate base	0	0	0	0	0	0	Intramolecular elimination	0	0	0	0	0	0	0	0	0	0	Bimolecular electrophilic addition	0	0	0	0	0	0	0	0	0	0	0	0	0	0	0	0	0	0	0	0	0	0	0	0	0
pattern 71	Proton transfer	0	0	0	Bimolecular elimination	Unimolecular elimination by the conjugate base	0	0	Bimolecular nucleophilic addition	0	0	0	0	0	0	0	0	0	0	Aromatic bimolecular nucleophilic addition	0	Hydride transfer	0	0	0	0	0	0	0	0	0	0	0	0	0	0	0	0	0	0	0	0	0	0	0	0	0	0	0
pattern 72	Proton transfer	0	0	0	0	0	0	0	Bimolecular nucleophilic addition	0	0	0	Intramolecular elimination	0	0	0	0	0	0	Aromatic bimolecular nucleophilic addition	0	Hydride transfer	0	0	0	0	0	0	0	0	0	Aromatic unimolecular elimination by the conjugate base	0	0	0	0	0	0	0	0	0	0	0	0	0	0	0	0	0
pattern 73	Proton transfer	0	0	0	Bimolecular elimination	Unimolecular elimination by the conjugate base	0	Assisted Keto-Enol tautomerisation	0	0	0	0	0	0	0	0	0	0	0	Aromatic bimolecular nucleophilic addition	0	Hydride transfer	0	0	0	0	0	0	0	0	0	0	0	0	0	0	0	0	0	0	0	0	0	0	0	0	0	0	0
pattern 74	Proton transfer	Bimolecular nucleophilic substitution	0	Intramolecular nucleophilic substitution	0	Unimolecular elimination by the conjugate base	0	0	Bimolecular nucleophilic addition	0	0	0	Intramolecular elimination	0	0	0	0	0	0	0	0	0	0	0	0	0	0	0	0	0	0	0	0	0	0	0	0	0	0	0	0	0	0	0	0	0	0	0	0
pattern 75	Proton transfer	Bimolecular nucleophilic substitution	0	0	0	Unimolecular elimination by the conjugate base	0	0	Bimolecular nucleophilic addition	Intramolecular nucleophilic addition	0	0	0	Heterolysis	0	0	0	0	0	0	0	0	0	0	0	0	0	0	0	0	0	0	0	0	0	0	0	0	0	0	0	0	0	0	0	0	0	0	0
pattern 76	Proton transfer	0	0	0	Bimolecular elimination	0	0	Assisted Keto-Enol tautomerisation	Bimolecular nucleophilic addition	0	0	0	0	0	0	0	0	0	0	Aromatic bimolecular nucleophilic addition	0	Hydride transfer	0	0	0	0	0	0	0	0	0	0	0	0	0	0	0	0	0	0	0	0	0	0	0	0	0	0	0
pattern 77	Proton transfer	Bimolecular nucleophilic substitution	0	0	Bimolecular elimination	0	0	0	0	Intramolecular nucleophilic addition	0	0	0	0	0	0	0	0	0	Aromatic bimolecular nucleophilic addition	0	0	0	0	0	0	0	0	0	0	0	0	0	0	0	0	0	0	0	0	0	0	0	0	Amadori rearrangement	0	0	0	0
pattern 78	Proton transfer	Bimolecular nucleophilic substitution	0	0	0	0	0	0	0	0	0	0	0	Heterolysis	0	Electron transfer	Coordination	0	0	0	0	0	0	0	0	0	0	0	0	0	0	0	0	0	0	0	0	0	Substitution reaction	0	0	0	0	0	0	0	0	0	0
pattern 79	Proton transfer	0	0	Intramolecular nucleophilic substitution	0	0	0	0	0	0	0	0	Intramolecular elimination	0	0	0	Coordination	0	0	0	0	0	0	0	0	0	0	0	0	0	0	0	0	0	0	0	0	0	Substitution reaction	0	0	0	0	0	0	0	Acidic Bimolecular nucleophilic substitution	0	0
pattern 80	Proton transfer	0	0	0	0	0	0	0	0	0	0	0	0	Heterolysis	0	Electron transfer	Coordination	0	0	0	0	0	0	0	Elimination reaction	0	0	Radical termination	0	0	0	0	0	0	0	0	0	0	0	0	0	0	0	0	0	0	0	0	0
pattern 81	Proton transfer	Bimolecular nucleophilic substitution	0	0	Bimolecular elimination	Unimolecular elimination by the conjugate base	0	0	Bimolecular nucleophilic addition	Intramolecular nucleophilic addition	0	0	Intramolecular elimination	0	0	0	0	0	0	0	0	0	0	0	0	0	0	0	0	0	0	0	0	0	0	0	0	0	0	0	0	0	0	0	0	0	0	0	0
pattern 82	Proton transfer	0	0	0	0	0	0	0	Bimolecular nucleophilic addition	0	0	0	Intramolecular elimination	0	0	0	0	0	0	Aromatic bimolecular nucleophilic addition	Aromatic bimolecular elimination	Hydride transfer	0	0	0	0	0	0	0	0	0	Aromatic unimolecular elimination by the conjugate base	0	0	0	0	0	0	0	0	0	0	0	0	0	0	0	0	0
pattern 83	Proton transfer	0	0	0	0	Unimolecular elimination by the conjugate base	0	0	Bimolecular nucleophilic addition	0	0	0	Intramolecular elimination	0	0	0	0	0	0	Aromatic bimolecular nucleophilic addition	0	Hydride transfer	0	0	0	0	0	0	0	0	0	Aromatic unimolecular elimination by the conjugate base	0	0	0	0	0	0	0	0	0	0	0	0	0	0	0	0	0
pattern 84	Proton transfer	0	0	0	0	Unimolecular elimination by the conjugate base	0	0	Bimolecular nucleophilic addition	0	0	0	0	0	0	Electron transfer	Coordination	0	0	0	0	0	0	0	0	0	0	0	0	0	0	0	0	0	0	0	0	0	Substitution reaction	0	Hydrogen transfer	0	0	0	0	0	0	0	0
pattern 85	Proton transfer	0	0	0	Bimolecular elimination	0	0	0	0	0	0	0	0	0	0	Electron transfer	0	0	0	Aromatic bimolecular nucleophilic addition	0	Hydride transfer	0	0	0	0	0	Radical termination	Radical formation	0	0	0	0	0	0	0	0	0	0	0	0	0	0	0	0	0	0	0	0
pattern 86	Proton transfer	0	0	0	0	0	0	0	0	0	0	0	0	Heterolysis	0	Electron transfer	Coordination	0	0	0	0	0	0	0	Elimination reaction	0	Redox	0	Radical formation	0	0	0	0	0	0	0	0	0	0	0	0	0	0	0	0	0	0	0	0
pattern 87	Proton transfer	0	0	0	Bimolecular elimination	Unimolecular elimination by the conjugate base	0	0	Bimolecular nucleophilic addition	0	0	0	0	0	0	0	0	0	0	Aromatic bimolecular nucleophilic addition	0	Hydride transfer	0	0	0	0	0	0	0	0	0	Aromatic unimolecular elimination by the conjugate base	0	0	0	0	0	0	0	0	0	0	0	0	0	0	0	0	0
pattern 88	Proton transfer	0	0	Intramolecular nucleophilic substitution	Bimolecular elimination	0	0	0	Bimolecular nucleophilic addition	0	0	0	Intramolecular elimination	0	0	0	0	Other tautomerisation	0	0	0	0	0	0	0	0	0	0	0	0	0	0	0	0	0	0	0	0	0	0	0	0	Intramolecular rearrangement	0	0	0	0	0	0
pattern 89	Proton transfer	Bimolecular nucleophilic substitution	0	0	Bimolecular elimination	Unimolecular elimination by the conjugate base	0	Assisted Keto-Enol tautomerisation	Bimolecular nucleophilic addition	0	0	0	0	0	0	0	0	0	0	0	0	Hydride transfer	0	0	0	0	0	0	0	0	0	0	0	0	0	0	0	0	0	0	0	0	0	0	0	0	0	0	0
pattern 90	Proton transfer	0	0	0	0	0	0	0	0	0	0	0	0	0	0	Electron transfer	0	0	0	0	0	0	0	0	0	0	0	Radical termination	Radical formation	0	0	0	0	0	0	0	0	Radical propagation	0	Unimolecular homolytic elimination	0	0	0	0	0	0	0	0	0
pattern 91	Proton transfer	Bimolecular nucleophilic substitution	0	0	Bimolecular elimination	Unimolecular elimination by the conjugate base	0	0	Bimolecular nucleophilic addition	0	0	0	Intramolecular elimination	0	0	0	0	0	0	0	0	Hydride transfer	0	0	0	0	Redox	0	0	0	0	0	0	0	0	0	0	0	0	0	0	0	0	0	0	0	0	0	0
pattern 92	Proton transfer	0	0	0	0	0	0	0	0	0	0	0	0	0	0	Electron transfer	0	0	0	Aromatic bimolecular nucleophilic addition	0	Hydride transfer	0	0	0	0	Redox	Radical termination	Radical formation	0	0	Aromatic unimolecular elimination by the conjugate base	0	0	0	0	0	0	0	0	0	0	0	0	0	0	0	0	0
pattern 93	Proton transfer	0	0	0	Bimolecular elimination	Unimolecular elimination by the conjugate base	0	Assisted Keto-Enol tautomerisation	Bimolecular nucleophilic addition	Intramolecular nucleophilic addition	0	0	Intramolecular elimination	0	0	0	0	0	0	0	0	0	Assisted other tautomerisation	0	0	0	0	0	0	0	0	0	0	0	0	0	0	0	0	0	0	0	0	0	0	0	0	0	0
pattern 94	Proton transfer	Bimolecular nucleophilic substitution	0	0	Bimolecular elimination	Unimolecular elimination by the conjugate base	0	0	Bimolecular nucleophilic addition	0	0	0	Intramolecular elimination	Heterolysis	0	0	0	0	0	0	0	0	0	Bimolecular electrophilic addition	0	0	0	0	0	0	0	0	0	0	0	0	0	0	0	0	0	0	0	0	0	0	0	0	0
pattern 95	Proton transfer	0	0	0	Bimolecular elimination	0	0	0	0	0	0	0	0	0	0	Electron transfer	0	0	0	Aromatic bimolecular nucleophilic addition	Aromatic bimolecular elimination	Hydride transfer	0	0	0	0	0	Radical termination	Radical formation	0	0	0	0	0	0	0	0	0	0	0	0	0	0	0	0	0	0	0	0
pattern 96	Proton transfer	0	0	0	0	Unimolecular elimination by the conjugate base	0	Assisted Keto-Enol tautomerisation	Bimolecular nucleophilic addition	0	0	0	0	0	0	Electron transfer	0	0	0	Aromatic bimolecular nucleophilic addition	0	Hydride transfer	0	0	0	0	0	0	0	0	0	Aromatic unimolecular elimination by the conjugate base	0	0	0	0	0	0	0	0	0	0	0	0	0	0	0	0	0
pattern 97	Proton transfer	Bimolecular nucleophilic substitution	0	Intramolecular nucleophilic substitution	0	Unimolecular elimination by the conjugate base	0	0	Bimolecular nucleophilic addition	0	0	0	Intramolecular elimination	0	0	Electron transfer	0	0	0	0	0	0	0	0	0	0	Redox	0	0	0	0	0	0	0	0	0	0	0	0	0	0	0	0	0	0	0	0	0	0
pattern 98	Proton transfer	Bimolecular nucleophilic substitution	0	0	0	0	0	0	0	0	0	0	0	Heterolysis	0	Electron transfer	0	0	0	0	0	0	0	0	0	0	Redox	0	Radical formation	0	0	0	0	0	0	0	0	Radical propagation	0	0	0	0	0	0	0	Bond order change	0	0	0
pattern 99	Proton transfer	0	0	0	0	0	0	0	0	0	0	0	Intramolecular elimination	0	0	Electron transfer	0	0	0	0	0	0	Assisted other tautomerisation	Bimolecular electrophilic addition	0	0	0	Radical termination	Radical formation	Colligation	0	0	0	0	0	0	0	0	0	0	0	0	0	0	0	0	0	0	0
pattern 100	Proton transfer	Bimolecular nucleophilic substitution	0	0	0	0	0	0	Bimolecular nucleophilic addition	0	0	0	0	0	0	Electron transfer	0	0	0	0	0	Hydride transfer	0	0	0	0	Redox	Radical termination	Radical formation	0	0	0	0	0	0	0	0	0	0	0	0	0	0	0	0	0	0	0	0
pattern 101	Proton transfer	Bimolecular nucleophilic substitution	0	0	0	0	0	0	0	0	0	0	0	0	0	Electron transfer	0	0	0	Aromatic bimolecular nucleophilic addition	Aromatic bimolecular elimination	Hydride transfer	0	0	0	0	0	0	Radical formation	Colligation	0	Aromatic unimolecular elimination by the conjugate base	0	0	0	0	0	0	0	0	0	0	0	0	0	0	0	0	0
pattern 102	Proton transfer	0	0	0	Bimolecular elimination	0	0	0	Bimolecular nucleophilic addition	Intramolecular nucleophilic addition	0	0	Intramolecular elimination	0	0	0	0	0	0	Aromatic bimolecular nucleophilic addition	0	Hydride transfer	0	0	0	0	0	0	0	0	0	Aromatic unimolecular elimination by the conjugate base	0	Aldol addition	0	0	0	0	0	0	0	0	0	0	0	0	0	0	0
pattern 103	Proton transfer	0	0	0	Bimolecular elimination	Unimolecular elimination by the conjugate base	Intramolecular electrophilic addition	0	Bimolecular nucleophilic addition	0	0	0	Intramolecular elimination	0	0	0	0	Other tautomerisation	0	0	0	0	0	0	0	0	0	0	0	0	Bimolecular Homolytic Addition	0	0	0	0	0	0	0	0	0	0	0	Intramolecular rearrangement	0	0	0	0	0	0
pattern 104	Proton transfer	0	0	0	Bimolecular elimination	Unimolecular elimination by the conjugate base	0	0	Bimolecular nucleophilic addition	0	0	0	Intramolecular elimination	0	0	Electron transfer	0	0	0	0	0	0	0	0	0	0	Redox	Radical termination	Radical formation	0	0	0	0	0	0	0	0	0	0	0	0	0	0	0	0	0	0	0	0
pattern 105	Proton transfer	Bimolecular nucleophilic substitution	0	0	0	0	0	0	0	0	0	0	0	Heterolysis	0	Electron transfer	Coordination	0	0	0	0	0	0	0	0	0	Redox	Radical termination	Radical formation	0	0	0	0	0	0	0	0	Radical propagation	0	0	0	0	0	0	0	0	0	0	0
pattern 106	0	0	0	0	0	Unimolecular elimination by the conjugate base	0	0	Bimolecular nucleophilic addition	0	0	0	0	0	0	Electron transfer	0	0	0	0	0	0	0	0	0	0	Redox	Radical termination	Radical formation	0	Bimolecular Homolytic Addition	0	0	0	0	0	0	0	0	0	Hydrogen transfer	Bimolecular homolytic substitution	0	0	0	0	0	0	0
pattern 107	Proton transfer	0	0	0	0	0	0	0	Bimolecular nucleophilic addition	0	0	0	Intramolecular elimination	0	0	Electron transfer	0	0	0	0	0	0	0	0	0	0	0	Radical termination	Radical formation	Colligation	0	0	0	0	Homolysis	0	0	Radical propagation	0	0	0	0	0	0	0	0	0	0	0
pattern 108	Proton transfer	0	0	0	0	Unimolecular elimination by the conjugate base	0	0	0	0	0	0	0	0	0	0	Coordination	0	0	0	0	0	0	0	0	0	Redox	0	Radical formation	0	Bimolecular Homolytic Addition	0	0	0	0	0	0	Radical propagation	0	0	Hydrogen transfer	0	0	0	0	0	0	Intramolecular homolytic addition	0
pattern 109	Proton transfer	Bimolecular nucleophilic substitution	0	Intramolecular nucleophilic substitution	0	0	0	Assisted Keto-Enol tautomerisation	Bimolecular nucleophilic addition	0	0	0	0	0	0	Electron transfer	0	0	0	0	0	0	0	0	0	0	Redox	Radical termination	Radical formation	0	Bimolecular Homolytic Addition	0	0	0	0	0	0	0	0	0	0	0	0	0	0	0	0	0	0
pattern 110	Proton transfer	Bimolecular nucleophilic substitution	0	Intramolecular nucleophilic substitution	0	0	Intramolecular electrophilic addition	0	Bimolecular nucleophilic addition	Intramolecular nucleophilic addition	0	0	Intramolecular elimination	0	0	Electron transfer	0	0	0	0	0	Hydride transfer	0	0	Elimination reaction	0	0	0	0	0	0	0	0	0	0	0	0	0	0	0	0	0	0	0	0	0	0	0	0
pattern 111	Proton transfer	0	0	0	0	Unimolecular elimination by the conjugate base	0	0	0	0	0	0	0	0	0	Electron transfer	0	0	0	0	0	0	0	0	Elimination reaction	0	Redox	Radical termination	Radical formation	0	Bimolecular Homolytic Addition	0	0	0	0	0	0	0	0	0	Hydrogen transfer	Bimolecular homolytic substitution	0	0	0	0	0	0	0
pattern 112	Proton transfer	Bimolecular nucleophilic substitution	0	0	0	Unimolecular elimination by the conjugate base	Intramolecular electrophilic addition	Assisted Keto-Enol tautomerisation	Bimolecular nucleophilic addition	0	0	0	0	0	0	0	0	0	0	Aromatic bimolecular nucleophilic addition	0	0	Assisted other tautomerisation	Bimolecular electrophilic addition	0	0	0	0	0	0	0	Aromatic unimolecular elimination by the conjugate base	0	0	0	Keto-Enol tautomerisation	0	0	0	0	0	0	0	0	0	0	0	0	0
pattern 113	Proton transfer	0	0	0	0	Unimolecular elimination by the conjugate base	0	0	0	0	0	0	0	Heterolysis	0	Electron transfer	Coordination	0	0	0	0	0	0	0	0	0	Redox	Radical termination	Radical formation	Colligation	0	0	0	0	Homolysis	0	0	Radical propagation	0	0	0	0	0	0	0	0	0	0	0
pattern 114	Proton transfer	0	0	Intramolecular nucleophilic substitution	0	0	Intramolecular electrophilic addition	0	Bimolecular nucleophilic addition	Intramolecular nucleophilic addition	0	0	Intramolecular elimination	Heterolysis	0	0	0	0	0	0	0	Hydride transfer	0	Bimolecular electrophilic addition	0	0	0	0	0	0	0	0	0	0	0	0	0	0	0	0	0	0	Intramolecular rearrangement	Intramolecular electrophilic substitution	0	0	0	0	0
pattern 115	Proton transfer	Bimolecular nucleophilic substitution	0	0	Bimolecular elimination	0	0	0	0	0	0	0	0	0	0	Electron transfer	0	0	0	Aromatic bimolecular nucleophilic addition	Aromatic bimolecular elimination	Hydride transfer	0	0	0	0	0	Radical termination	Radical formation	Colligation	0	Aromatic unimolecular elimination by the conjugate base	0	0	0	0	0	0	0	0	0	0	0	0	0	0	0	0	0
pattern 116	Proton transfer	Bimolecular nucleophilic substitution	0	0	Bimolecular elimination	0	0	0	0	0	0	0	0	Heterolysis	0	Electron transfer	Coordination	0	0	0	0	Hydride transfer	0	0	Elimination reaction	0	0	0	0	Colligation	Bimolecular Homolytic Addition	0	0	0	0	0	0	0	0	0	Hydrogen transfer	0	0	0	0	0	0	0	0
pattern 117	Proton transfer	Bimolecular nucleophilic substitution	0	0	0	0	0	0	Bimolecular nucleophilic addition	0	0	0	0	Heterolysis	0	Electron transfer	Coordination	0	0	Aromatic bimolecular nucleophilic addition	0	Hydride transfer	0	0	0	0	Redox	0	Radical formation	0	0	Aromatic unimolecular elimination by the conjugate base	0	0	0	0	0	0	0	0	0	0	0	0	0	0	0	0	0
pattern 118	Proton transfer	Bimolecular nucleophilic substitution	0	Intramolecular nucleophilic substitution	Bimolecular elimination	Unimolecular elimination by the conjugate base	0	0	Bimolecular nucleophilic addition	Intramolecular nucleophilic addition	0	0	0	0	0	Electron transfer	Coordination	0	0	0	0	Hydride transfer	0	0	0	0	0	0	0	0	0	0	0	0	0	0	0	0	0	0	0	0	0	0	0	0	Acidic Bimolecular nucleophilic substitution	0	0
pattern 119	Proton transfer	0	0	0	0	0	0	0	0	0	0	0	0	0	0	0	0	0	0	0	0	0	0	0	0	0	0	Radical termination	Radical formation	Colligation	Bimolecular Homolytic Addition	0	0	0	Homolysis	0	0	Radical propagation	0	Unimolecular homolytic elimination	Hydrogen transfer	0	0	0	0	0	0	Intramolecular homolytic addition	Bimolecular homolytic elimination
pattern 120	Proton transfer	Bimolecular nucleophilic substitution	0	0	0	0	0	0	0	0	0	0	0	0	0	Electron transfer	0	0	0	0	0	Hydride transfer	0	0	Elimination reaction	0	Redox	Radical termination	Radical formation	0	Bimolecular Homolytic Addition	0	0	0	0	0	0	Radical propagation	0	0	Hydrogen transfer	0	0	0	0	0	0	0	0
pattern 121	Proton transfer	Bimolecular nucleophilic substitution	0	0	Bimolecular elimination	Unimolecular elimination by the conjugate base	0	0	Bimolecular nucleophilic addition	Intramolecular nucleophilic addition	0	0	0	Heterolysis	0	0	0	0	0	Aromatic bimolecular nucleophilic addition	0	Hydride transfer	Assisted other tautomerisation	0	0	0	0	0	0	0	0	Aromatic unimolecular elimination by the conjugate base	0	Aldol addition	0	0	0	0	0	0	0	0	0	0	0	0	0	0	0
pattern 122	Proton transfer	0	0	Intramolecular nucleophilic substitution	0	Unimolecular elimination by the conjugate base	0	0	Bimolecular nucleophilic addition	Intramolecular nucleophilic addition	0	0	0	0	0	0	0	0	0	0	0	Hydride transfer	0	0	Elimination reaction	0	Redox	Radical termination	0	0	Bimolecular Homolytic Addition	Aromatic unimolecular elimination by the conjugate base	Aromatic intramolecular elimination	0	0	0	0	0	0	0	0	0	0	0	0	0	0	0	0
pattern 123	Proton transfer	0	0	0	0	Unimolecular elimination by the conjugate base	0	0	0	0	0	0	0	Heterolysis	0	Electron transfer	Coordination	0	0	0	0	Hydride transfer	0	0	0	0	Redox	Radical termination	Radical formation	0	Bimolecular Homolytic Addition	0	0	0	0	Keto-Enol tautomerisation	0	0	0	0	0	0	0	0	0	0	0	0	0
pattern 124	Proton transfer	Bimolecular nucleophilic substitution	0	0	0	0	0	0	0	0	0	0	0	0	0	Electron transfer	Coordination	0	0	0	0	0	0	0	Elimination reaction	0	Redox	Radical termination	Radical formation	0	Bimolecular Homolytic Addition	0	0	0	0	0	0	Radical propagation	0	0	Hydrogen transfer	Bimolecular homolytic substitution	0	0	0	0	0	0	0
pattern 125	Proton transfer	Bimolecular nucleophilic substitution	0	0	Bimolecular elimination	0	0	Assisted Keto-Enol tautomerisation	0	0	0	0	0	0	0	Electron transfer	0	0	0	Aromatic bimolecular nucleophilic addition	0	Hydride transfer	0	0	0	0	0	Radical termination	Radical formation	Colligation	Bimolecular Homolytic Addition	Aromatic unimolecular elimination by the conjugate base	Aromatic intramolecular elimination	0	0	0	0	0	0	0	0	0	0	0	0	0	0	0	0
pattern 126	Proton transfer	Bimolecular nucleophilic substitution	0	0	0	0	0	0	0	0	0	0	0	0	0	0	0	0	0	0	0	0	0	0	Elimination reaction	0	0	Radical termination	Radical formation	Colligation	Bimolecular Homolytic Addition	0	0	0	Homolysis	0	0	Radical propagation	0	Unimolecular homolytic elimination	Hydrogen transfer	0	0	0	0	0	0	Intramolecular homolytic addition	Bimolecular homolytic elimination
pattern 127	Proton transfer	Bimolecular nucleophilic substitution	0	0	0	Unimolecular elimination by the conjugate base	0	0	Bimolecular nucleophilic addition	0	0	0	0	Heterolysis	0	Electron transfer	Coordination	0	0	Aromatic bimolecular nucleophilic addition	0	Hydride transfer	0	0	0	0	Redox	Radical termination	Radical formation	0	0	Aromatic unimolecular elimination by the conjugate base	0	0	0	0	0	Radical propagation	0	0	0	0	0	0	0	0	0	0	0
pattern 128	Proton transfer	0	0	0	Bimolecular elimination	Unimolecular elimination by the conjugate base	0	Assisted Keto-Enol tautomerisation	Bimolecular nucleophilic addition	0	0	0	0	0	0	Electron transfer	0	0	0	Aromatic bimolecular nucleophilic addition	0	Hydride transfer	0	Bimolecular electrophilic addition	0	0	Redox	Radical termination	Radical formation	0	Bimolecular Homolytic Addition	Aromatic unimolecular elimination by the conjugate base	Aromatic intramolecular elimination	0	0	0	0	0	0	0	0	0	0	0	0	0	0	0	0
pattern 129	Proton transfer	Bimolecular nucleophilic substitution	0	0	Bimolecular elimination	Unimolecular elimination by the conjugate base	0	Assisted Keto-Enol tautomerisation	Bimolecular nucleophilic addition	Intramolecular nucleophilic addition	0	0	Intramolecular elimination	0	0	Electron transfer	0	0	0	0	0	Hydride transfer	Assisted other tautomerisation	0	0	0	Redox	Radical termination	Radical formation	0	0	Aromatic unimolecular elimination by the conjugate base	0	0	0	0	0	0	0	0	0	0	0	0	0	0	0	0	0
pattern 130	Proton transfer	Bimolecular nucleophilic substitution	0	Intramolecular nucleophilic substitution	0	0	0	0	0	0	0	0	0	0	0	Electron transfer	Coordination	0	0	0	0	0	0	0	Elimination reaction	0	0	Radical termination	Radical formation	Colligation	Bimolecular Homolytic Addition	0	0	0	Homolysis	0	0	Radical propagation	0	Unimolecular homolytic elimination	Hydrogen transfer	Bimolecular homolytic substitution	0	0	0	0	0	0	0
pattern 131	Proton transfer	Bimolecular nucleophilic substitution	0	0	Bimolecular elimination	Unimolecular elimination by the conjugate base	0	Assisted Keto-Enol tautomerisation	Bimolecular nucleophilic addition	0	0	0	0	0	0	Electron transfer	0	0	0	Aromatic bimolecular nucleophilic addition	0	Hydride transfer	0	0	0	0	Redox	Radical termination	Radical formation	Colligation	Bimolecular Homolytic Addition	Aromatic unimolecular elimination by the conjugate base	Aromatic intramolecular elimination	0	0	0	0	0	0	0	0	0	0	0	0	0	0	0	0
pattern 132	Proton transfer	Bimolecular nucleophilic substitution	0	0	Bimolecular elimination	Unimolecular elimination by the conjugate base	0	0	Bimolecular nucleophilic addition	0	0	0	Intramolecular elimination	0	0	Electron transfer	0	Other tautomerisation	0	0	0	Hydride transfer	Assisted other tautomerisation	0	Elimination reaction	0	Redox	0	Radical formation	Colligation	0	0	0	Aldol addition	Homolysis	0	0	0	0	0	0	0	0	0	0	0	0	0	0
pattern 133	Proton transfer	Bimolecular nucleophilic substitution	0	0	Bimolecular elimination	Unimolecular elimination by the conjugate base	0	Assisted Keto-Enol tautomerisation	Bimolecular nucleophilic addition	Intramolecular nucleophilic addition	0	0	Intramolecular elimination	Heterolysis	0	Electron transfer	0	Other tautomerisation	0	Aromatic bimolecular nucleophilic addition	Aromatic bimolecular elimination	Hydride transfer	Assisted other tautomerisation	0	0	0	Redox	Radical termination	Radical formation	0	0	Aromatic unimolecular elimination by the conjugate base	0	Aldol addition	0	0	0	0	0	0	0	0	0	0	0	0	0	0	0
[truncated: 4 more columns]
