# Supplementary material for: The Natural History of Biocatalytic Mechanisms
Source: PLoS Comput Biol. 2014 May 29;10(5):e1003642. doi: 10.1371/journal.pcbi.1003642 (PMC4038463; doi:10.1371/journal.pcbi.1003642)
Supplement: Table S3 — Association between the CATH H-level structures and patterns of mechanistic step types. Patterns shared by more than one structure have their pattern numbers highlighted in green; patterns that are unique to one structure are not highlighted. (XLSX) [file pcbi.1003642.s004.xlsx]

## Sheet: Sheet1
CATH code	Fold Descriptions	Fold Age	mechanistic step types patterns	number of mechanistic step types
3.40.50.300	P-loop containing nucleotide triphosphate hydrolases	0	pattern_65	6
3.40.50.150	Vaccinia Virus protein VP39	0.00980392	pattern_29	4
3.40.50.720	NAD(P)-binding Rossmann-like Domain	0.00980392	pattern_128	15
3.50.50.60	FAD/NAD(P)-binding domain	0.00980392	pattern_131	16
3.40.50.620	Tyrosyl-Transfer RNA Synthetase , subunit E, domain 1	0.0147059	pattern_91	8
3.20.20.70	Aldolase class I	0.0196078	pattern_133	20
3.40.50.1000	Rossmann fold	0.0343137	pattern_30	4
3.20.20.140	Metal-dependent hydrolases	0.0392157	pattern_30	4
1.10.10.10	winged helix repressor DNA binding domain	0.0441177	pattern_4	2
3.40.640.10	Type I PLP-dependent aspartate aminotransferase-like (Major domain)	0.0441177	pattern_81	7
3.90.1150.10	Aspartate Aminotransferase domain 1	0.0441177	pattern_31	4
2.40.30.10	Translation factors	0.0490196	pattern_92	8
3.40.190.10	Periplasmic binding protein-like II	0.0490196	pattern_32	4
3.40.50.2000	Glycogen Phosphorylase B;	0.0490196	pattern_15	3
3.40.50.970	(1-deoxy-D-xylulose-5-phosphate synthase -like domain 1/2/3)	0.0490196	pattern_132	16
3.30.1490.20	ATP-grasp fold A domain	0.0539216	pattern_49	5
3.30.930.10	Bira Bifunctional Protein; Domain 2	0.0539216	pattern_30	4
3.90.226.10	2-enoyl-CoA Hydratase; Chain A domain 1	0.0539216	pattern_112	11
3.30.470.20	ATP-grasp fold B domain	0.0588235	pattern_49	5
3.40.30.10	Glutaredoxin	0.0588235	pattern_5	2
3.40.47.10	Peroxisomal Thiolase; Chain A, domain 1	0.0588235	pattern_66	6
3.40.50.20	Rossmann fold	0.0588235	pattern_16	3
3.40.50.2020	Rossmann fold	0.0637255	pattern_4	2
3.40.50.980	Rossmann fold	0.0637255	pattern_67	6
3.30.300.30	GMP Synthetase; Chain A, domain 3	0.0686275	pattern_67	6
3.60.21.10	Purple Acid Phosphatase; chain A, domain 2	0.0686275	pattern_33	4
3.40.630.10	Zn peptidases	0.0735294	pattern_15	3
3.60.20.10	Glutamine Phosphoribosylpyrophosphate subunit 1 domain 1	0.0735294	pattern_129	15
2.60.120.10	Jelly Rolls	0.0784314	pattern_113	11
3.40.50.1820	Carboxyesterase-related protein -like domain 1	0.0784314	pattern_68	6
3.60.15.10	Metallo-beta-lactamase chain A	0.0784314	pattern_30	4
3.40.630.30	Aminopeptidase	0.0833333	pattern_15	3
3.20.20.80	Glycosidases	0.0882353	pattern_4	2
3.40.50.880	Rossmann fold	0.0980392	pattern_50	5
2.160.10.10	Hexapeptide repeat proteins	0.107843	pattern_15	3
3.40.50.1100	Rossmann fold	0.107843	pattern_34	4
3.20.20.60	Phosphoenolpyruvate-binding domains	0.112745	pattern_69	6
3.40.50.10490	Glucose-6-phosphate isomerase like protein; domain 1	0.122549	pattern_93	8
3.40.1190.20	UDP-N-acetylmuramoyl-L-alanine:D-glutamate ligase	0.127451	pattern_4	2
1.10.1670.10	Helix-hairpin-Helix base-excision DNA repair enzymes (C-terminal)	0.142157	pattern_70	6
1.10.340.30	Hypothetical protein; domain 2	0.142157	pattern_94	8
3.40.50.360	Rossmann fold	0.142157	pattern_51	5
3.20.70.20	Anaerobic Ribonucleotide-triphosphate Reductase Large Chain	0.147059	pattern_130	15
3.30.420.10	Nucleotidyltransferase; domain 5	0.151961	pattern_4	2
3.40.140.10	Cytidine Deaminase, domain 2	0.151961	pattern_15	3
3.30.390.30	Enolase-like; domain 1	0.156863	pattern_52	5
3.40.50.1220	TPP-binding domain	0.156863	pattern_121	12
3.40.50.1370	Rossmann fold	0.156863	pattern_15	3
3.40.720.10	Alkaline Phosphatase, subunit A	0.161765	pattern_29	4
3.90.230.10	Creatinase/methionine aminopeptidase superfamily	0.161765	pattern_17	3
3.90.25.10	UDP-galactose 4-epimerase, domain 1	0.161765	pattern_53	5
1.20.200.10	Fumarase/aspartase (Central domain)	0.166667	pattern_6	2
3.20.20.120	Enolase superfamily	0.166667	pattern_18	3
3.30.428.10	HIT family, subunit A	0.166667	pattern_4	2
3.90.79.10	Nucleoside Triphosphate Pyrophosphohydrolase	0.166667	pattern_1	1
2.40.37.10	Lyase, Ornithine Decarboxylase; Chain A, domain 1	0.171569	pattern_19	3
3.20.20.10	Alanine racemase	0.171569	pattern_19	3
3.40.250.10	Oxidized Rhodanese, domain 1	0.171569	pattern_2	1
1.10.1040.10	N-(1-d-carboxylethyl)-l-norvaline Dehydrogenase; domain 2	0.176471	pattern_71	6
1.10.600.10	Farnesyl Diphosphate Synthase	0.176471	pattern_114	11
3.10.129.10	Thiol Ester Dehydrase; Chain A	0.176471	pattern_20	3
3.40.430.10	Dihydrofolate Reductase, subunit A	0.176471	pattern_54	5
3.30.300.10	GMP Synthetase; Chain A, domain 3	0.181372	pattern_4	2
3.30.70.20	Alpha-Beta Plaits	0.181372	pattern_35	4
3.40.1030.10	Pyrimidine Nucleoside Phosphorylase; Chain A, domain 2	0.181372	pattern_21	3
3.40.120.10	Alpha-D-Glucose-1,6-Bisphosphate, subunit A, domain 3	0.181372	pattern_2	1
3.40.309.10	Aldehyde Dehydrogenase; Chain A, domain 2	0.181372	pattern_55	5
3.40.50.80	Nucleotide-binding domain of ferredoxin-NADP reductase (FNR) module	0.181372	pattern_92	8
3.40.605.10	Aldehyde Dehydrogenase; Chain A, domain 1	0.181372	pattern_55	5
3.40.710.10	DD-peptidase/beta-lactamase superfamily	0.181372	pattern_15	3
1.10.530.10	Lysozyme	0.186275	pattern_4	2
3.10.180.10	2,3-Dihydroxybiphenyl 1,2-Dioxygenase, domain 1	0.186275	pattern_109	10
3.30.43.10	Uridine Diphospho-n-acetylenolpyruvylglucosamine Reductase, domain 2	0.186275	pattern_101	9
3.40.109.10	NADH Oxidase	0.186275	pattern_72	6
3.40.1190.10	UDP-N-acetylmuramoyl-L-alanine:D-glutamate ligase	0.186275	pattern_30	4
3.90.180.10	Medium-chain alcohol dehydrogenases, catalytic domain	0.186275	pattern_36	4
1.10.760.10	Cytochrome c	0.191176	pattern_95	8
3.30.9.10	D-Amino Acid Oxidase, subunit A, domain 2	0.191176	pattern_125	13
3.40.718.10	Isopropylmalate Dehydrogenase	0.191176	pattern_73	6
1.20.1090.10	Dehydroquinate synthase-like - alpha domain	0.196078	pattern_102	9
3.20.10.10	D-amino Acid Aminotransferase, subunit A, domain 2	0.196078	pattern_31	4
3.20.20.150	Divalent-metal-dependent TIM barrel enzymes	0.196078	pattern_56	5
3.30.470.10	D-amino Acid Aminotransferase; Chain A, domain 1	0.196078	pattern_31	4
3.40.50.1970	Rossmann fold	0.196078	pattern_102	9
3.20.20.220	TIM Barrel	0.20098	pattern_82	7
2.40.100.10	Cyclophilin	0.205882	pattern_3	1
3.60.10.10	Deoxyribonuclease I; Chain A	0.205882	pattern_4	2
1.10.240.10	Tyrosyl-Transfer RNA Synthetase	0.210784	pattern_4	2
3.40.50.10380	Aminoacid dehydrogenase-like, N-terminal domain. Chain A	0.210784	pattern_73	6
3.40.50.850	Rossmann fold	0.210784	pattern_15	3
3.90.700.10	Flavocytochrome C3; Chain A, domain 1	0.210784	pattern_96	8
2.102.10.10	'Rieske'-like iron-sulphur domains	0.215686	pattern_127	14
3.40.225.10	L-fuculose-1-phosphate Aldolase	0.215686	pattern_17	3
1.10.230.10	Cytochrome P450-Terp, domain 2	0.220588	pattern_57	5
1.10.580.10	Citrate Synthase, domain 1	0.220588	pattern_57	5
2.40.10.10	Trypsin-like serine proteases	0.220588	pattern_15	3
3.30.590.10	Creatine Kinase; Chain	0.220588	pattern_4	2
3.40.50.1770	Rossmann fold	0.220588	pattern_83	7
1.10.45.10	Vanillyl-alcohol Oxidase; Chain A, domain 4	0.230392	pattern_95	8
2.60.40.10	Immunoglobulins	0.230392	pattern_84	7
3.40.228.10	Dimethylsulfoxide Reductase, domain 2	0.230392	pattern_97	8
3.40.470.10	Uracil-DNA Glycosylase, subunit E	0.230392	pattern_19	3
3.90.850.10	Fumarylacetoacetate hydrolase, domain 2	0.230392	pattern_15	3
3.20.20.190	Phosphatidylinositol (PI) phosphodiesterase	0.235294	pattern_74	6
3.30.1490.70	Dna Ligase; domain 1	0.235294	pattern_4	2
3.40.440.10	Adenylosuccinate Synthetase, subunit A, domain 1	0.235294	pattern_38	4
3.40.50.1360	Rossmann fold	0.235294	pattern_39	4
3.40.50.1580	Rossmann fold	0.235294	pattern_37	4
1.20.140.10	Butyryl-CoA Dehydrogenase, subunit A, domain 3	0.240196	pattern_85	7
2.40.110.10	Butyryl-CoA Dehydrogenase, subunit A, domain 2	0.240196	pattern_85	7
2.60.40.420	Cupredoxins - blue copper proteins	0.240196	pattern_86	7
3.30.1600.10	SIR2/SIRT2 'Small Domain'	0.245098	pattern_75	6
1.10.1160.10	Glutamyl-trna Synthetase; Domain 2	0.25	pattern_40	4
3.30.160.40	Double Stranded RNA Binding Domain	0.25	pattern_32	4
3.40.50.1380	Rossmann fold	0.25	pattern_22	3
3.90.228.20	Phosphoenolpyruvate Carboxykinase; domain 3	0.25	pattern_7	2
1.50.10.20	Glycosyltransferase	0.254902	pattern_8	2
3.40.50.10090	Uroporphyrinogen-III synthase -like domain 1/2	0.254902	pattern_41	4
2.120.10.30	TolB, C-terminal domain	0.259804	pattern_76	6
2.160.20.10	Single-stranded right-handed beta-helix, Pectin lyase-like	0.259804	pattern_20	3
2.40.50.90	OB fold (Dihydrolipoamide Acetyltransferase, E2P)	0.259804	pattern_4	2
3.40.50.1480	Rossmann fold	0.259804	pattern_87	7
3.90.190.10	Protein tyrosine phosphatase superfamily	0.259804	pattern_4	2
3.40.366.10	Malonyl-Coenzyme A Acyl Carrier Protein, domain 2	0.264706	pattern_30	4
3.40.50.1110	Rossmann fold	0.264706	pattern_15	3
3.90.70.10	Cysteine proteinases	0.264706	pattern_30	4
3.90.45.10	Peptide Deformylase	0.269608	pattern_15	3
2.40.30.20	Elongation Factor Tu (Ef-tu); domain 3	0.27451	pattern_88	7
3.30.1130.10	GTP Cyclohydrolase I, domain 2	0.27451	pattern_77	6
3.30.465.10	Uridine Diphospho-n-acetylenolpyruvylglucosamine Reductase; domain 3	0.279412	pattern_115	11
3.30.1060.10	Peptide Methionine Sulfoxide Reductase; Chain A	0.294118	pattern_42	4
3.40.50.1260	Rossmann fold	0.294118	pattern_2	1
3.40.50.1270	Rossmann fold	0.294118	pattern_2	1
3.40.50.140	Rossmann fold	0.308823	pattern_4	2
3.30.70.141	Alpha-Beta Plaits	0.318628	pattern_4	2
3.90.1260.10	Argininosuccinate synthetase, chain A, domain 2	0.318628	pattern_30	4
3.30.70.560	Alpha-Beta Plaits	0.323529	pattern_4	2
3.90.1170.20	Aldehyde Oxidoreductase; domain 3	0.323529	pattern_37	4
3.30.1300.10	Pantoate--beta-alanine Ligase; Chain: A,domain 2	0.328431	pattern_30	4
3.30.479.10	Tetrahydropterin Synthase; Chain A	0.328431	pattern_43	4
3.40.50.1860	Rossmann fold	0.328431	pattern_9	2
3.40.50.9100	Rossmann fold	0.333333	pattern_22	3
3.60.120.10	Anthranilate synthase	0.343137	pattern_50	5
3.40.50.270	Rossmann fold	0.348039	pattern_23	3
3.50.30.10	Phosphohistidine domains of PEP-utilising enzymes	0.377451	pattern_24	3
1.10.150.240	Putative phosphatase; domain 2	0.382353	pattern_30	4
3.90.470.20	4'-phosphopantetheinyl transferase	0.392157	pattern_15	3
3.40.50.1980	Nitrogenase molybdenum iron protein domain	0.401961	pattern_110	10
1.10.620.20	Ribonucleotide Reductase, subunit A	0.406863	pattern_116	11
2.40.33.10	M1 Pyruvate Kinase; Domain 3	0.411765	pattern_4	2
3.75.10.10	L-arginine/glycine Amidinotransferase; Chain A	0.431372	pattern_4	2
3.40.50.1170	Rossmann fold	0.436275	pattern_17	3
3.40.50.40	Rossmann fold	0.436275	pattern_17	3
1.10.520.10	Catalase-Peroxidase; domain 1	0.441177	pattern_98	8
3.40.10.10	DNA Methylphosphotriester Repair Domain	0.441177	pattern_2	1
1.10.560.10	Catalase-Peroxidase; domain 1	0.446078	pattern_15	3
1.20.1220.12	Malate Synthase G; Chain: A; Domain 4	0.446078	pattern_57	5
3.20.20.360	Malate synthase, domain 3	0.446078	pattern_57	5
3.60.90.10	S-adenosylmethionine decarboxylase	0.45098	pattern_103	9
3.30.572.10	Thymidylate Synthase, chain A	0.460784	pattern_89	7
3.30.200.20	Phosphorylase Kinase; domain 1	0.465686	pattern_2	1
1.10.510.10	Transferase(Phosphotransferase) domain 1	0.470588	pattern_44	4
3.90.245.10	Inosine-uridine Nucleoside N-ribohydrolase, chain A	0.470588	pattern_4	2
3.40.50.10210	Rossmann fold	0.490196	pattern_2	1
3.40.50.10230	Precorrin-8X methylmutase CbiC/CobH	0.490196	pattern_25	3
1.10.645.10	Cytochrome-c3 Hydrogenase, chain B	0.495098	pattern_26	3
3.90.380.10	Naphthalene 1,2-dioxygenase Alpha Subunit; Chain A, domain 1	0.5	pattern_117	11
3.20.14.10	L-fucose Isomerase; Chain A, domain 3	0.504902	pattern_22	3
3.30.1110.10	Adenosine kinase, small domain	0.509804	pattern_4	2
3.40.275.10	L-fucose Isomerase; Chain A, domain 2	0.509804	pattern_22	3
1.10.1500.10	Probable Glutaminase Ybgj; Chain: A, domain 2	0.534314	pattern_15	3
3.40.710.20	Probable glutaminase ybgj; domain 1	0.534314	pattern_15	3
1.10.440.10	Endonuclease V	0.54902	pattern_58	5
3.30.1540.10	formyl-coa transferase, domain 3	0.54902	pattern_10	2
4.10.510.10	Pyruvoyl-Dependent Histidine Decarboxylas, subunit A	0.54902	pattern_34	4
2.60.30.10	Electron Transport Ethylamine Dehydrogenase	0.553922	pattern_104	9
3.20.16.10	Serine Protease, Human Cytomegalovirus Protease; Chain A	0.553922	pattern_15	3
3.40.462.10	Vanillyl-alcohol Oxidase; Chain A, domain 3	0.553922	pattern_115	11
1.10.720.10	Transcription Termination Factor Rho, Rna-binding Domain; Chain A, Domain 1	0.558824	pattern_4	2
1.10.575.10	P1 Nuclease	0.563725	pattern_4	2
3.40.950.10	Fe-only Hydrogenase (Larger Subunit); Chain L, domain 3	0.563725	pattern_78	6
1.10.606.10	Vanadium-containing Chloroperoxidase, domain 2	0.568627	pattern_79	6
3.50.70.10	Chalcone isomerase	0.568627	pattern_11	2
3.90.330.10	Nitrile Hydratase; Chain A	0.573529	pattern_45	4
1.10.472.20	Cyclin A; domain 1	0.578431	pattern_27	3
1.10.489.10	Chloroperoxidase	0.578431	pattern_59	5
3.10.270.10	Urate Oxidase;	0.583333	pattern_99	8
1.20.120.380	Type 1-topoisomerase catalytic fragment, domain 2	0.588235	pattern_4	2
3.50.20.10	Pyruvoyl-Dependent Histidine Decarboxylase, subunit B	0.588235	pattern_34	4
1.10.390.10	Neutral Protease Domain 2	0.593137	pattern_60	5
1.20.840.10	Methyl-coenzyme M Reductase; Chain B, domain 2	0.593137	pattern_105	9
3.10.170.10	Elastase; domain 1	0.593137	pattern_60	5
3.30.70.470	Alpha-Beta Plaits	0.593137	pattern_105	9
1.10.590.10	Chorismate Mutase, subunit A	0.598039	pattern_12	2
2.60.120.330	B-lactam Antibiotic, Isopenicillin N Synthase; Chain	0.607843	pattern_122	12
3.60.60.10	Penicillin V Acylase; Chain A	0.607843	pattern_15	3
3.90.420.10	Sulfite Oxidase; Chain A, domain 2	0.607843	pattern_46	4
3.30.1360.20	Gyrase A; domain 2	0.612745	pattern_13	2
3.40.50.10540	Crotonobetainyl-coa:carnitine coa-transferase; domain 1	0.612745	pattern_10	2
3.60.130.10	Clavaminate synthase-like	0.612745	pattern_106	9
1.10.12.10	Lyase 2-enoyl-coa Hydratase, Chain A, domain 2	0.617647	pattern_61	5
2.60.40.200	Immunoglobulin-like	0.617647	pattern_80	6
3.20.20.30	FMN dependent fluorescent proteins	0.617647	pattern_107	9
1.20.810.10	Cytochrome Bc1 Complex; Chain C	0.622549	pattern_62	5
3.30.365.10	Aldehyde Oxidoreductase; domain 4	0.622549	pattern_118	11
3.90.260.10	Coagulation Factor XIII, subunit A, domain 2	0.627451	pattern_15	3
1.20.210.10	Cytochrome C Oxidase, chain A	0.632353	pattern_100	8
2.140.10.10	Methanol Dehydrogenase; Chain A	0.637255	pattern_47	4
3.20.20.240	TIM Barrel	0.637255	pattern_119	11
3.40.50.280	Rossmann fold	0.637255	pattern_126	13
1.10.579.10	DNA Cyclobutane Dipyrimidine Photolyase, subunit A, domain 3	0.642157	pattern_90	7
1.25.40.80	Serine Threonine Protein Phosphatase 5, Tetratricopeptide repeat	0.642157	pattern_90	7
3.10.28.10	Homing endonucleases	0.656863	pattern_4	2
1.10.800.10	Phenylalanine Hydroxylase	0.730392	pattern_123	12
1.10.640.10	Myeloperoxidase, subunit C	0.75	pattern_108	9
2.60.120.310	Jelly Rolls	0.75	pattern_124	12
3.10.200.10	Carbonic Anhydrase II	0.754902	pattern_14	2
3.10.130.10	P-30 Protein	0.77451	pattern_23	3
1.20.90.10	Phospholipase A2	0.789216	pattern_15	3
1.10.1280.10	Di-copper center containing domain from catechol oxidase	0.794118	pattern_120	11
3.40.570.10	Extracellular Endonuclease, subunit A	0.79902	pattern_15	3
2.130.10.80	Galactose oxidase, central domain	0.803922	pattern_63	5
3.30.70.1230	Adenylyl Cyclase, chain A	0.803922	pattern_28	3
3.90.228.10	Phosphoenolpyruvate Carboxykinase; domain 3	0.803922	pattern_4	2
1.50.10.50	Glycosyltransferase	0.828431	pattern_4	2
3.90.15.10	Topoisomerase I; Chain A, domain 3	0.828431	pattern_4	2
1.10.630.10	Cytochrome p450	0.833333	pattern_111	10
3.40.50.1780	Rossmann fold	0.852941	pattern_78	6
2.170.8.10	Phosphoenolpyruvate Carboxykinase, domain 2	0.877451	pattern_7	2
3.10.20.90	Phosphatidylinositol 3-kinase Catalytic Subunit; Chain A, domain 1	0.877451	pattern_48	4
2.170.270.10	SET domain	0.887255	pattern_4	2
2.40.70.10	Acid Proteases	0.892157	pattern_17	3
3.30.260.10	GROEL, domain 2	0.911765	pattern_15	3
3.30.70.420	Alpha-Beta Plaits	0.980392	pattern_64	5
3.90.770.10	3-hydroxy-3-methylglutaryl-coenzyme A Reductase; Chain A, domain 2	0.980392	pattern_64	5
1.10.290.10	Topoisomerase I, domain 4	0.985294	pattern_4	2
