# Supplementary material for: The Natural History of Biocatalytic Mechanisms
Source: PLoS Comput Biol. 2014 May 29;10(5):e1003642. doi: 10.1371/journal.pcbi.1003642 (PMC4038463; doi:10.1371/journal.pcbi.1003642)
Supplement: Dataset S1 — The complete data set used in our analysis, where the first column represents the fold age (nd values), the second column is the H-level CATH code, and subsequent columns contain the CATH description, MACiE entry number, Enzyme Commission number, and enzyme name. The MACiE entry numbers highlighted in red are the enzymes possessing metal co-factors. (XLSX) [file pcbi.1003642.s005.xlsx]

## Sheet: Sheet1
	CATH Age (nd value)	CATH	CATH Description	MACiE	EC	Enzyme names
	0	3.40.50.300	P-loop containing nucleotide triphosphate hydrolases	M0154	2.8.2.4	estrone sulfotransferase
				M0074	6.3.3.3	dethiobiotin synthase
				M0178	3.6.3.14	H+-transporting two-sector ATPase
				M0290	2.7.4.3	adenylate kinase
				M0212	1.18.6.1	nitrogenase
	0.00980392	3.50.50.60	FAD/NAD(P)-binding domain	M0006	1.8.1.7	glutathione-disulfide reductase
		3.40.50.150	Vaccinia Virus protein VP39	M0046	2.1.1.72	site-specific DNA-methyltransferase
		3.40.50.720	NAD(P)-binding Rossmann-like Domain	M0090	3.3.1.1	adenosylhomocysteinase
				M0092	1.1.1.22	UDP-glucose 6-dehydrogenase
				M0110	1.4.3.3	D-amino-acid oxidase
				M0113	1.5.3.1	sarcosine oxidase
				M0116	1.6.1.2	NAD(P)+ transhydrogenase (AB-specific)
				M0131	1.14.13.2	4-hydroxybenzoate 3-monooxygenase
				M0142	1.18.1.2	ferredoxin-NADP+ reductase
				M0142	1.18.1.2	ferredoxin-NADP+ reductase
				M0188	5.1.3.2	UDP-glucose 4-epimerase
				M0226	3.13.1.1	UDP-sulfoquinovose synthase
				M0227	1.1.1.271	GDP-L-fucose synthase
				M0228	4.2.1.46	dTDP-glucose 4,6-dehydratase
				M0237	1.5.1.33	pteridine reductase
				M0255	1.1.1.1	alcohol dehydrogenase
				M0293	2.1.1.37	cytosine-specific methyltransferase HhaI
				M0020	1.3.99.1	succinate dehydrogenase
				M0021	1.1.1.38	malate dehydrogenase (oxaloacetate-decarboxylating)
				M0294	1.3.5.1	succinate dehydrogenase (ubiquinone)
				M0123	1.8.99.2	adenylyl-sulfate reductase
	0.0147059	3.40.50.620	HUPs	M0279	1.8.4.8	phosphoadenylyl-sulfate reductase (thioredoxin)
				M0287	2.7.7.4	sulfate adenylyltransferase
				M0200	6.3.1.5	NAD+ synthase
				M0229	6.3.2.1	pantoate-beta-alanine ligase
				M0235	6.1.1.19	arginine-tRNA ligase
				M0296	2.7.7.39	glycerol-3-phosphate cytidylyltransferase
				M0299	2.7.7.3	pantetheine-phosphate adenylyltransferase
				M0302	6.3.5.4	asparagine synthase (glutamine-hydrolysing)
				M0316	6.3.4.5	argininosuccinate synthetase
				M0197	6.1.1.1	tyrosine-tRNA ligase
				M0234	6.3.5.2	GMP synthase (glutamine-hydrolysing)
				M0303	6.3.3.4	(carboxyethyl)arginine beta-lactam-synthase
				M0309	6.1.1.5	isoleucine-tRNA ligase
	0.0196078	3.20.20.70	Aldolase class I	M0050	4.1.1.23	orotidine-5'-phosphate decarboxylase
				M0054	4.2.1.10	3-dehydroquinate dehydratase (type I)
				M0109	1.3.3.1	dihydroorotate oxidase
				M0148	2.2.1.2	transaldolase
				M0222	4.1.2.13	fructose-bisphosphate aldolase (Class I)
				M0243	2.6.99.2	pyridoxine 5'-phosphate synthase
				M0252	4.1.1.48	indole-3-glycerol-phosphate synthase
				M0267	4.2.1.52	dihydrodipicolinate synthase
				M0319	1.6.99.1	NADPH dehydrogenase
				M0324	5.3.1.1	triosephosphate isomerase
				M0236	4.1.1.85	3-dehydro-L-gulonate-6-phosphate decarboxylase
				M0008	2.4.2.19	nicotinate-nucleotide diphosphorylase (carboxylating)
				M0102	1.1.2.3	L-lactate dehydrogenase (cytochrome)
				M0108	1.3.1.34	2,4-dienoyl-CoA reductase (NADPH)
				M0111	1.4.7.1	glutamate synthase (ferredoxin)
				M0114	1.5.8.2	trimethylamine dehydrogenase
				M0270	5.1.3.1	ribulose-phosphate 3-epimerase
				M0052	4.1.2.13	fructose-bisphosphate aldolase (Class II)
				M0223	6.4.1.1	pyruvate carboxylase
				M0230	4.2.1.24	porphobilinogen synthase
	0.0343137	3.40.50.1000	Rossmann fold	M0036	3.8.1.2	(S)-2-haloacid dehalogenase
				M0181	3.11.1.1	phosphonoacetaldehyde hydrolase
				M0206	5.4.2.6	beta-phosphoglucomutase
	0.0392157	3.20.20.140	Metal-dependent hydrolases	M0087	3.5.1.5	urease
				M0172	3.4.19.-	isoaspartyl dipeptidase
				M0159	3.1.8.1	aryldialkylphosphatase
				M0168	3.4.13.19	membrane dipeptidase
	0.0441177	3.40.640.10	Type I PLP-dependent aspartate aminotransferase-like (Major domain)	M0147	2.1.2.1	glycine hydroxymethyltransferase
		3.90.1150.10	Aspartate Aminotransferase, domain 1	M0195	5.4.3.8	glutamate-1-semialdehyde 2,1-aminomutase
		1.10.10.10	"winged helix" repressor DNA binding domain	M0249	2.6.1.62	adenosylmethionine--8-amino-7-oxononanoate transaminase
				M0249	2.6.1.62	adenosylmethionine--8-amino-7-oxononanoate transaminase
				M0251	2.1.1.63	methylated-DNA--[protein]-cysteine S-methyltransferase
				M0297	4.99.1.2	alkylmercury lyase
	0.0490196	2.40.30.10	Translation factors	M0117	1.6.2.4	NADPH-hemoprotein reductase
		3.40.50.2000	Glycogen Phosphorylase B	M0205	2.4.1.1	phosphorylase
		3.40.190.10	Periplasmic binding protein-like II	M0260	2.5.1.61	hydroxymethylbilane synthase
		3.40.50.970	(1-deoxy-D-xylulose-5-phosphate synthase -like domain 1/2/3)	M0106	1.2.4.1	pyruvate dehydrogenase (acetyl-transferring)
				M0215	4.1.1.1	pyruvate decarboxylase
				M0219	2.2.1.1	transketolase
				M0220	4.1.1.7	benzoylformate decarboxylase
				M0221	4.1.2.38	benzoin aldolase
				M0274	1.2.3.3	pyruvate oxidase
				M0289	2.2.1.6	acetolactate synthase
				M0119	1.2.7.1	pyruvate:ferredoxin oxidoreducatse
				M0280	1.2.4.4	3-methyl-2-oxobutanoate dehydrogenase (2-methylpropanoyl-transferring)
	0.0539216	3.30.930.10	Bira Bifunctional Protein; Domain 2	M0024	3.8.1.7	4-chlorobenzoyl-CoA dehalogenase
		3.30.1490.20	ATP-grasp fold A domain	M0070	4.1.1.41	methylmalonyl-CoA decarboxylase
		3.90.226.10	2-enoyl-CoA Hydratase; Chain A domain 1	M0315	4.2.1.17	enoyl-CoA hydratase
				M0341	5.3.3.8	dodecenoyl-CoA isomerase
				M0342	5.3.3.-	delta(3,5)-delta(2,4)-dienoyl-CoA isomerase
				M0343	4.2.1.18	methylglutaconyl-CoA hydratase
				M0346	4.1.3.36	1,4-dihydroxy-2-naphthoyl-CoA synthase
				M0075	6.3.1.1	aspartate-ammonia ligase
				M0199	6.3.2.3	glutathione synthase
				M0201	6.4.1.3	propionyl-CoA carboxylase
				M0207	2.7.9.1	pyruvate, phosphate dikinase
	0.0588235	3.40.47.10	Peroxisomal Thiolase; Chain A, domain 1	M0077	2.3.1.16	acetyl-CoA C-acyltransferase
		3.40.30.10	Glutaredoxin	M0191	5.3.4.1	protein disulfide-isomerase
		3.30.470.20	ATP-grasp fold, B domain	M0292	2.3.1.41	beta-ketoacyl-[acyl carrier protein] synthase I
		3.40.50.20	Rossmann fold	M0199	6.3.2.3	glutathione synthase
				M0207	2.7.9.1	pyruvate, phosphate dikinase
				M0310	6.1.2.1	D-alanine-(R)-lactate ligase
				M0310	6.1.2.1	D-alanine-(R)-lactate ligase
	0.0637255	3.40.50.980	Rossmann fold	M0128	1.13.12.7	photinus-luciferin 4-monooxygenase
		3.40.50.2020	Rossmann fold	M0048	2.4.2.8	hypoxanthine phosphoribosyltransferase
	0.0686275	3.30.300.30	GMP Synthetase; Chain A, domain 3	M0128	1.13.12.7	photinus-luciferin 4-monooxygenase
		3.60.21.10	Purple Acid Phosphatase; chain A, domain 2	M0043	3.1.3.2	acid phosphatase
	0.0735294	3.60.20.10	Glutamine Phosphoribosylpyrophosphate subunit 1 domain 1	M0082	2.6.1.16	glutamine-fructose-6-phosphate transaminase (isomerizing)
		3.40.630.10	Zn peptidases	M0177	3.4.25.1	proteasome endopeptidase complex
				M0302	6.3.5.4	asparagine synthase (glutamine-hydrolysing)
				M0111	1.4.7.1	glutamate synthase (ferredoxin)
				M0167	3.4.11.10	bacterial leucyl aminopeptidase
				M0171	3.4.17.1	carboxypeptidase A
				M0304	1.4.1.13	glutamate synthase (NADPH)
				M0214	2.4.2.14	amidophosphoribosyltransferase
	0.0784314	3.40.50.1820	Carboxyesterase-related protein -like domain 1	M0005	3.4.16.6	carboxypeptidase D
		3.60.15.10	Metallo-beta-lactamase chain A	M0169	3.4.14.5	dipeptidyl-peptidase IV
		2.60.120.10	Jelly Rolls	M0217	4.1.2.37	hydroxynitrilase
				M0218	3.1.1.3	triacylglycerol lipase
				M0248	1.11.1.10	chloride peroxidase
				M0015	3.5.2.6	beta-lactamase (Class B)
				M0016	3.5.2.6	beta-lactamase (Class B)
				M0157	3.1.2.6	hydroxyacylglutathione hydrolase
				M0231	4.1.1.2	oxalate decarboxylase
				M0258	3.5.2.6	beta-lactamase (Class B)
	0.0833333	3.40.630.30	Aminopeptidase	M0022	2.3.1.87	aralkylamine N-acetyltransferase
				M0224	2.3.1.48	histone acetyltransferase
	0.0882353	3.20.20.80	Glycosidases	M0045	2.4.1.19	cyclomaltodextrin glucanotransferase
				M0285	3.2.1.10	oligo-1,6-glucosidase
	0.0980392	3.40.50.880	Rossmann fold	M0314	4.1.3.27	anthranilate synthase
				M0234	6.3.5.2	GMP synthase (glutamine-hydrolysing)
	0.107843	2.160.10.10	Hexapeptide repeat proteins	M0069	2.3.1.129	acyl-[acyl-carrier-protein]-UDP-N-acetylglucosamine O-acyltransferase
		3.40.50.1100	Rossmann fold	M0186	4.3.1.17	L-serine ammonia-lyase
	0.112745	3.20.20.60	Phosphoenolpyruvate-binding domains	M0326	2.7.1.40	pyruvate kinase
				M0182	4.1.3.30	methylisocitrate lyase
				M0207	2.7.9.1	pyruvate, phosphate dikinase
				M0271	5.4.2.9	phosphoenolpyruvate mutase
				M0272	4.1.3.1	isocitrate lyase
	0.122549	3.40.50.10490	Glucose-6-phosphate isomerase like protein; domain 1	M0082	2.6.1.16	glutamine-fructose-6-phosphate transaminase (isomerizing)
	0.127451	3.40.1190.20	UDP-N-acetylmuramoyl-L-alanine:D-glutamate ligase	M0209	2.7.1.20	adenosine kinase
	0.142157	3.40.50.360	Rossmann fold	M0003	1.6.5.2	NAD(P)H dehydrogenase (quinone)
		1.10.1670.10	Helix-hairpin-Helix base-excision DNA repair enzymes (C-terminal)	M0185	4.2.99.18	DNA-(apurinic or apyrimidinic site) lyase
		1.10.340.30	Hypothetical protein; domain 2	M0185	4.2.99.18	DNA-(apurinic or apyrimidinic site) lyase
				M0313	3.2.2.21	DNA-3-methyladenine glycosylase II
	0.147059	3.20.70.20	Anaerobic Ribonucleotide-triphosphate Reductase Large Chain	M0030	2.3.1.54	formate C-acetyltransferase
				M0140	1.17.4.2	ribonucleoside-triphosphate reductase
	0.151961	3.40.140.10	Cytidine Deaminase domain 2	M0097	3.5.4.5	cytidine deaminase
		3.30.420.10	Nucleotidyltransferase; domain 5	M0163	3.1.26.4	calf thymus ribonuclease H
	0.156863	3.30.390.30	Enolase-like; domain 1	M0006	1.8.1.7	glutathione-disulfide reductase
		3.40.50.1370	Rossmann fold	M0012	2.1.3.3	ornithine carbamoyltransferase
		3.40.50.1220	TPP-binding domain	M0116	1.6.1.2	NAD(P)+ transhydrogenase (AB-specific)
				M0240	3.5.1.-	histone/protein deacetylase
				M0220	4.1.1.7	benzoylformate decarboxylase
	0.161765	3.90.230.10	Creatinase/methionine aminopeptidase superfamily	M0096	3.5.3.3	creatinase
		3.90.25.10	UDP-galactose 4-epimerase, domain 1	M0227	1.1.1.271	GDP-L-fucose synthase
		3.40.720.10	Alkaline Phosphatase subunit A	M0158	3.1.6.8	cerebroside-sulfatase
				M0044	3.1.3.1	alkaline phosphatase
	0.166667	1.20.200.10	Fumarase/aspartase (Central domain)	M0080	4.3.2.2	adenylosuccinate lyase
		3.30.428.10	HIT family subunit A	M0101	3.6.1.29	bis(5'-adenosyl)-triphosphatase
		3.20.20.120	Enolase superfamily	M0187	5.1.2.2	mandelate racemase
		3.90.79.10	Nucleoside Triphosphate Pyrophosphohydrolase	M0269	5.5.1.1	muconate cycloisomerase
				M0311	4.2.1.11	phosphopyruvate hydratase
				M0088	2.7.7.12	UDP-glucose-hexose-1-phosphate uridylyltransferase
				M0190	5.3.3.2	isopentenyl-diphosphate delta-isomerase
	0.171569	3.40.250.10	Oxidized Rhodanese, domain 1	M0153	2.8.1.1	thiosulfate sulfurtransferase
		3.20.20.10	Alanine racemase	M0213	5.1.1.1	alanine racemase
		2.40.37.10	Lyase, Ornithine Decarboxylase; Chain A, domain 1	M0213	5.1.1.1	alanine racemase
	0.176471	3.10.129.10	Thiol Ester Dehydrase; Chain A	M0010	4.2.1.60	3-hydroxydecanoyl-[acyl-carrier-protein] dehydratase
		1.10.1040.10	N-(1-d-carboxylethyl)-l-norvaline Dehydrogenase; domain 2	M0092	1.1.1.22	UDP-glucose 6-dehydrogenase
		3.40.430.10	Dihydrofolate Reductase, subunit A	M0112	1.5.1.3	dihydrofolate reductase
		1.10.600.10	Farnesyl Diphosphate Synthase	M0089	4.2.3.7	pentalenene synthase
				M0261	4.2.3.9	aristolochene synthase
				M0264	2.5.1.21	squalene synthase
				M0253	2.5.1.10	geranyltranstransferase
				M0259	5.5.1.8	bornyl diphosphate synthase
				M0262	4.2.3.6	trichodiene synthase
				M0265	4.2.3.9	aristolochene synthase
	0.181372	3.40.710.10	DD-peptidase/beta-lactamase superfamily	M0002	3.5.2.6	beta-lactamase (Class A)
		3.40.1030.10	Pyrimidine Nucleoside Phosphorylase; Chain A, domain 2	M0091	2.4.2.2	pyrimidine-nucleoside phosphorylase
		3.40.605.10	Aldehyde Dehydrogenase; Chain A, domain 1	M0100	1.2.1.8	betaine-aldehyde dehydrogenase
		3.40.309.10	Aldehyde Dehydrogenase; Chain A, domain 2	M0100	1.2.1.8	betaine-aldehyde dehydrogenase
		3.40.50.80	Nucleotide-binding domain of ferredoxin-NADP reductase (FNR) module	M0117	1.6.2.4	NADPH-hemoprotein reductase
		3.30.300.10	GMP Synthetase; Chain A, domain 3	M0210	3.5.2.6	beta-lactamase (Class D)
		3.30.70.20	Alpha-Beta Plaits	M0257	3.5.2.6	beta-lactamase (Class C)
		3.40.120.10	Alpha-D-Glucose-16-Bisphosphate subunit A domain 3	M0009	2.5.1.6	methionine adenosyltransferase
				M0123	1.8.99.2	adenylyl-sulfate reductase
				M0194	5.4.2.8	phosphomannomutase/phosphoglucomutase
	0.186275	3.30.43.10	Uridine Diphospho-n-acetylenolpyruvylglucosamine Reductase, domain 2	M0103	1.1.3.38	vanillyl-alcohol oxidase
		1.10.530.10	Lysozyme	M0203	3.2.1.17	lysozyme
		3.40.109.10	NADH Oxidase	M0211	1.7.1.-	oxygen insensitive NAD(P)H nitroreductase
		3.40.1190.10	UDP-N-acetylmuramoyl-L-alanine:D-glutamate ligase	M0317	6.3.2.9	UDP-N-acetylmuramoyl-L-alanine---D-glutamate ligase
		3.10.180.10	23-Dihydroxybiphenyl 12-Dioxygenase domain 1	M0032	4.4.1.5	lactoylglutathione lyase
		3.90.180.10	Medium-chain alcohol dehydrogenases, catalytic domain	M0033	5.1.99.1	methylmalonyl-CoA epimerase
				M0034	1.13.11.2	catechol 2,3-dioxygenase
				M0256	1.1.1.1	alcohol dehydrogenase
	0.191176	3.30.9.10	D-Amino Acid Oxidase, subunit A, domain 2	M0113	1.5.3.1	sarcosine oxidase
		3.40.718.10	Isopropylmalate Dehydrogenase	M0131	1.14.13.2	4-hydroxybenzoate 3-monooxygenase
		1.10.760.10	Cytochrome c	M0007	1.1.1.42	isocitrate dehydrogenase (NADP+)
				M0141	1.17.99.1	4-cresol dehydrogenase (hydroxylating)
	0.196078	3.30.470.10	D-amino Acid Aminotransferase; Chain A, domain 1	M0066	2.6.1.21	D-alanine transaminase
		3.20.10.10	D-amino Acid Aminotransferase, subunit A, domain 2	M0066	2.6.1.21	D-alanine transaminase
		3.20.20.150	Divalent-metal-dependent TIM barrel enzymes	M0305	4.1.3.38	aminodeoxychorismate lyase
		3.40.50.1970	Rossmann fold	M0305	4.1.3.38	aminodeoxychorismate lyase
		1.20.1090.10	Dehydroquinate synthase-like - alpha domain	M0011	3.1.21.2	deoxyribonuclease IV (phage-T4-induced)
				M0059	4.2.3.4	3-dehydroquinate synthase
				M0059	4.2.3.4	3-dehydroquinate synthase
				M0308	5.3.1.5	xylose isomerase
				M0312	1.1.1.6	glycerol dehydrogenase
	0.20098	3.20.20.220	TIM Barrel	M0120	1.5.1.20	methylenetetrahydrofolate reductase [NAD(P)H]
	0.205882	2.40.100.10	Cyclophilin	M0189	5.2.1.8	peptidylprolyl isomerase
		3.60.10.10	Deoxyribonuclease I; Chain A	M0041	3.1.21.1	deoxyribonuclease I
				M0160	3.1.11.2	exodeoxyribonuclease III
	0.210784	3.40.50.850	Rossmann fold	M0025	3.5.1.59	N-carbamoylsarcosine amidase
		3.90.700.10	Flavocytochrome C3; Chain A domain 1	M0020	1.3.99.1	succinate dehydrogenase
		3.40.50.10380	Aminoacid dehydrogenase-like N-terminal domain. Chain A	M0021	1.1.1.38	malate dehydrogenase (oxaloacetate-decarboxylating)
		1.10.240.10	Tyrosyl-Transfer RNA Synthetase	M0197	6.1.1.1	tyrosine-tRNA ligase
				M0123	1.8.99.2	adenylyl-sulfate reductase
	0.215686	3.40.225.10	L-fuculose-1-phosphate Aldolase	M0072	4.1.2.17	L-fuculose-phosphate aldolase
		2.102.10.10	'Rieske'-like iron-sulphur domains	M0144	1.20.98.1	arsenite oxidase
				M0130	1.14.12.12	naphthalene 1,2-dioxygenase
				M0208	1.10.2.2	ubiquinol-cytochrome-c reductase
				M0273	5.1.3.4	L-ribulose-5-phosphate 4-epimerase
	0.220588	3.40.50.1770	Rossmann fold	M0067	1.4.1.1	alanine dehydrogenase
		1.10.580.10	Citrate Synthase, domain 1	M0078	2.3.3.1	citrate (Si)-synthase
		1.10.230.10	Cytochrome P450-Terp, domain 2	M0078	2.3.3.1	citrate (Si)-synthase
		2.40.10.10	Trypsin-like serine proteases	M0116	1.6.1.2	NAD(P)+ transhydrogenase (AB-specific)
		3.30.590.10	Creatine Kinase; Chain	M0173	3.4.21.4	trypsin
				M0086	2.7.3.3	arginine kinase
	0.230392	3.40.470.10	Uracil-DNA Glycosylase, subunit E	M0071	3.2.2.3	uridine nucleosidase
		2.60.40.10	Immunoglobulins	M0149	2.3.2.13	protein-glutamine gamma-glutamyltransferase
		3.40.228.10	Dimethylsulfoxide Reductase domain 2	M0144	1.20.98.1	arsenite oxidase
		1.10.45.10	Vanillyl-alcohol Oxidase; Chain A domain 4	M0141	1.17.99.1	4-cresol dehydrogenase (hydroxylating)
		3.90.850.10	Fumarylacetoacetate hydrolase domain 2	M0180	3.7.1.2	fumarylacetoacetase
				M0322	1.1.3.9	galactose oxidiase
				M0276	1.7.99.4	nitrate reductase
	0.235294	3.40.50.1580	Rossmann fold	M0017	2.4.2.1	purine-nucleoside phosphorylase
		3.20.20.190	Phosphatidylinositol (PI) phosphodiesterase	M0026	4.6.1.13	phosphatidylinositol diacylglycerol-lyase
		3.40.50.1360	Rossmann fold	M0060	3.5.99.6	glucosamine-6-phosphate deaminase
		3.30.1490.70	Dna Ligase; domain 1	M0244	2.4.2.28	S-methyl-5'-thioadenosine phosphorylase
		3.40.440.10	Adenylosuccinate Synthetase subunit A domain 1	M0202	6.5.1.1	DNA ligase (ATP)
				M0242	3.1.4.41	sphingomyelin phosphodiesterase D
				M0300	3.1.4.46	glycerophosphodiester phosphodiesterase
				M0028	3.1.4.11	phosphoinositide phospholipase C
				M0065	6.3.4.4	adenylosuccinate synthase
	0.240196	2.40.110.10	Butyryl-CoA Dehydrogenase, subunit A, domain 2	M0068	1.3.99.10	isovaleryl-CoA dehydrogenase
		1.20.140.10	Butyryl-CoA Dehydrogenase, subunit A, domain 3	M0068	1.3.99.10	isovaleryl-CoA dehydrogenase
		2.60.40.420	Cupredoxins - blue copper proteins	M0004	1.7.2.1	nitrite reductase (NO-forming)
				M0278	1.10.99.1	plastoquinol-plastocyanin reductase
	0.245098	3.30.1600.10	SIR2/SIRT2 'Small Domain' (3jr3A02 (87 residues))	M0240	3.5.1.-	histone/protein deacetylase
	0.25	3.40.50.1380	Rossmann fold	M0085	4.2.3.3	methylglyoxal synthase
		3.30.160.40	Double Stranded RNA Binding Domain	M0260	2.5.1.61	hydroxymethylbilane synthase
		3.90.228.20	Phosphoenolpyruvate Carboxykinase; domain 3	M0051	4.1.1.49	phosphoenolpyruvate carboxykinase (ATP)
		1.10.1160.10	Glutamyl-trna Synthetase; Domain 2	M0318	6.1.1.17	glutamate-tRNA ligase
	0.254902	3.40.50.10090	Uroporphyrinogen-III synthase -like domain 1/2	M0204	4.2.1.75	uroporphyrinogen-III synthase
		1.50.10.20	Glycosyltransferase	M0254	5.4.99.17	squalene-hopene cyclase
	0.259804	3.90.190.10	Protein tyrosine phosphatase superfamily	M0047	3.1.3.48	protein-tyrosine-phosphatase
		3.40.50.1480	Rossmann fold	M0090	3.3.1.1	adenosylhomocysteinase
		2.40.50.90	OB fold (Dihydrolipoamide Acetyltransferase, E2P)	M0165	3.1.31.1	micrococcal nuclease
		2.160.20.10	Single-stranded right-handed beta-helix Pectin lyase-like	M0184	4.2.2.2	pectate lyase
		2.120.10.30	TolB C-terminal domain	M0104	1.1.5.2	quinoprotein glucose dehydrogenase
	0.264706	3.40.50.1110	Rossmann fold	M0094	3.1.1.47	1-alkyl-2-acetylglycerophosphocholine esterase
		3.90.70.10	Cysteine proteinases	M0174	3.4.22.2	papain
		3.40.366.10	Malonyl-Coenzyme A Acyl Carrier Protein, domain 2	M0291	2.3.1.39	malonyl-CoA-acyl carrier protein transacylase
	0.269608	3.90.45.10	Peptide Deformylase	M0098	3.5.1.88	peptide deformylase
	0.27451	2.40.30.20	Elongation Factor Tu (Ef-tu); domain 3	M0247	2.5.1.9	riboflavin synthase
		3.30.1130.10	GTP Cyclohydrolase I, domain 2	M0038	3.5.4.16	GTP cyclohydrolase I
	0.279412	3.30.465.10	Uridine Diphospho-n-acetylenolpyruvylglucosamine Reductase; domain 3	M0103	1.1.3.38	vanillyl-alcohol oxidase
				M0141	1.17.99.1	4-cresol dehydrogenase (hydroxylating)
	0.294118	3.30.1060.10	Peptide Methionine Sulfoxide Reductase; Chain A	M0122	1.8.4.11	protein-methionine-S-oxide reductase
		3.40.50.1270	Rossmann fold	M0040	2.7.2.3	phosphoglycerate kinase
		3.40.50.1260	Rossmann fold	M0040	2.7.2.3	phosphoglycerate kinase
	0.308823	3.40.50.140	Rossmann fold	M0064	5.99.1.2	DNA topoisomerase (type IA)
	0.318628	3.90.1260.10	Argininosuccinate synthetase chain A domain 2	M0316	6.3.4.5	argininosuccinate synthetase
		3.30.70.141	Alpha-Beta Plaits	M0150	2.7.4.6	nucleoside-diphosphate kinase
	0.323529	3.30.70.560	Alpha-Beta Plaits	M0151	2.7.6.3	2-amino-4-hydroxy-6-hydroxymethyldihydropteridine diphosphokinase
		3.90.1170.20	Aldehyde Oxidoreductase; domain 3	M0008	2.4.2.19	nicotinate-nucleotide diphosphorylase (carboxylating)
	0.328431	3.40.50.1860	Rossmann fold	M0001	5.1.1.3	glutamate racemase
		3.30.1300.10	Pantoate--beta-alanine Ligase; Chain: A,domain 2	M0229	6.3.2.1	pantoate-beta-alanine ligase
		3.30.479.10	Tetrahydropterin Synthase; Chain A	M0084	4.2.3.12	6-pyruvoyltetrahydropterin synthase
	0.333333	3.40.50.9100	Rossmann fold	M0055	4.2.1.10	3-dehydroquinate dehydratase (type II)
	0.343137	3.60.120.10	Anthranilate synthase	M0283	2.6.1.85	aminodeoxychorismate synthase
				M0314	4.1.3.27	anthranilate synthase
	0.348039	3.40.50.270	Rossmann fold	M0143	1.20.4.1	arsenate reductase
	0.377451	3.50.30.10	Phosphohistidine domains of PEP-utilising enzymes	M0207	2.7.9.1	pyruvate, phosphate dikinase
	0.382353	1.10.150.240	Putative phosphatase; domain 2	M0036	3.8.1.2	(S)-2-haloacid dehalogenase
				M0181	3.11.1.1	phosphonoacetaldehyde hydrolase
	0.392157	3.90.470.20	4'-phosphopantetheinyl transferase	M0152	2.7.8.7	holo-[acyl-carrier-protein] synthase
	0.401961	3.40.50.1980	Nitrogenase molybdenum iron protein domain	M0212	1.18.6.1	nitrogenase
	0.406863	1.10.620.20	Ribonucleotide Reductase subunit A	M0136	1.14.19.2	acyl-[acyl-carrier-protein] desaturase
	0.411765	2.40.33.10	M1 Pyruvate Kinase; Domain 3	M0326	2.7.1.40	pyruvate kinase
	0.431372	3.75.10.10	L-arginine/glycine Amidinotransferase; Chain A	M0018	2.1.4.1	glycine amidinotransferase
	0.436275	3.40.50.1170	Rossmann fold	M0029	3.5.1.38	glutamin-(asparagin-)ase
		3.40.50.40	Rossmann fold	M0029	3.5.1.38	glutamin-(asparagin-)ase
	0.441177	3.40.10.10	DNA Methylphosphotriester Repair Domain	M0295	2.1.1.63	methylated-DNA--[protein]-cysteine S-methyltransferase
		1.10.520.10	Catalase-Peroxidase; domain 1	M0239	1.11.1.7	peroxidase
	0.446078	1.10.560.10	GROEL domain 1	M0179	3.6.4.9	chaperonin ATPase
		3.20.20.360	Malate synthase domain 3	M0053	2.3.3.9	malate synthase
		1.20.1220.12	Malate Synthase G; Chain: A; Domain 4	M0053	2.3.3.9	malate synthase
	0.45098	3.60.90.10	S-adenosylmethionine decarboxylase	M0225	4.1.1.50	adenosylmethionine decarboxylase
	0.460784	3.30.572.10	Thymidylate Synthase, chain A	M0031	2.1.1.45	thymidylate synthase
	0.465686	3.30.200.20	Phosphorylase Kinase; domain 1	M0327	2.7.3.-	protein histidine kinase (CheA)
	0.470588	1.10.510.10	Transferase(Phosphotransferase) domain 1	M0035	2.7.11.19	phosphorylase kinase
		3.90.245.10	Inosine-uridine Nucleoside N-ribohydrolase chain A	M0246	2.7.10.1	receptor protein-tyrosine kinase
				M0039	3.2.2.1	purine nucleosidase
				M0282	2.7.12.2	mitogen-activated protein kinase kinase
	0.490196	3.40.50.10210	Rossmann fold	M0079	2.4.2.21	nicotinate-nucleotide-dimethylbenzimidazole phosphoribosyltransferase
	0.490196	3.40.50.10230	Precorrin-8X methylmutase CbiC/CobH	M0193	5.4.1.2	precorrin-8X methylmutase
	0.495098	1.10.645.10	Cytochrome-c3 Hydrogenase chain B	M0126	1.12.2.1	cytochrome-c3 hydrogenase
	0.5	3.90.380.10	Naphthalene 12-dioxygenase Alpha Subunit; Chain A domain 1	M0130	1.14.12.12	naphthalene 1,2-dioxygenase
	0.504902	3.20.14.10	L-fucose Isomerase; Chain A domain 3	M0095	5.3.1.3	arabinose isomerase
	0.509804	3.30.1110.10	Adenosine kinase, small domain	M0209	2.7.1.20	adenosine kinase
		3.40.275.10	L-fucose Isomerase; Chain A domain 2	M0095	5.3.1.3	arabinose isomerase
	0.534314	3.40.710.20	Probable glutaminase ybgj; domain 1	M0301	3.5.1.2	glutaminase
		1.10.1500.10	Probable Glutaminase Ybgj; Chain: A, domain 2	M0301	3.5.1.2	glutaminase
	0.54902	4.10.510.10	Pyruvoyl-Dependent Histidine Decarboxylas, subunit A	M0049	4.1.1.22	histidine decarboxylase
		3.30.1540.10	formyl-coa transferase, domain 3	M0155	2.8.3.16	formyl-CoA transferase
		1.10.440.10	Endonuclease V	M0162	3.1.25.1	deoxyribonuclease (pyrimidine dimer)
	0.553922	2.60.30.10	Electron Transport Ethylamine Dehydrogenase	M0013	1.4.99.3	amine dehydrogenase
		3.40.462.10	Vanillyl-alcohol Oxidase; Chain A domain 3	M0103	1.1.3.38	vanillyl-alcohol oxidase
		3.20.16.10	Serine Protease, Human Cytomegalovirus Protease; Chain A	M0238	3.4.21.97	assemblin
				M0141	1.17.99.1	4-cresol dehydrogenase (hydroxylating)
	0.558824	1.10.720.10	Transcription Termination Factor Rho, Rna-binding Domain; Chain A, Domain 1	M0161	3.1.22.4	crossover junction endodeoxyribonuclease
	0.563725	1.10.575.10	P1 Nuclease	M0027	3.1.4.3	phospholipase C
		3.40.950.10	Fe-only Hydrogenase (Larger Subunit); Chain L domain 3	M0127	1.12.7.2	ferredoxin hydrogenase
	0.568627	3.50.70.10	Chalcone isomerase	M0196	5.5.1.6	chalcone isomerase
		1.10.606.10	Vanadium-containing Chloroperoxidase domain 2	M0014	1.11.1.10	chloride peroxidase
	0.573529	3.90.330.10	Nitrile Hydratase; Chain A	M0284	3.5.5.8	thiocyanate hydrolase
	0.578431	1.10.472.20	Cyclin A; domain 1	M0057	4.2.1.84	nitrile hydratase
		1.10.489.10	Chloroperoxidase	M0250	1.11.1.10	chloride peroxidase
	0.583333	3.10.270.10	Urate Oxidase;	M0118	1.7.3.3	urate oxidase
	0.588235	3.50.20.10	Pyruvoyl-Dependent Histidine Decarboxylase, subunit B	M0049	4.1.1.22	histidine decarboxylase
		1.20.120.380	Type 1-topoisomerase catalytic fragment, domain 2	M0232	5.99.1.2	DNA topoisomerase (type IB)
	0.593137	3.30.70.470	Alpha-Beta Plaits	M0156	2.8.4.1	coenzyme-B sulfoethylthiotransferase
		1.20.840.10	Methyl-coenzyme M Reductase; Chain B domain 2	M0156	2.8.4.1	coenzyme-B sulfoethylthiotransferase
		3.10.170.10	Elastase; domain 1	M0176	3.4.24.27	thermolysin
		1.10.390.10	Neutral Protease Domain 2	M0176	3.4.24.27	thermolysin
	0.598039	1.10.590.10	Chorismate Mutase, subunit A	M0081	5.4.99.5	chorismate mutase
	0.607843	3.60.60.10	Penicillin V Acylase; Chain A	M0241	3.5.1.11	penicillin amidase
		2.60.120.330	B-lactam Antibiotic Isopenicillin N Synthase; Chain	M0137	1.14.20.1	deacetoxycephalosporin-C synthase
		3.90.420.10	Sulfite Oxidase; Chain A domain 2	M0145	1.21.3.1	isopenicillin-N synthase
				M0121	1.8.3.1	sulfite oxidase
	0.612745	3.30.1360.20	Gyrase A; domain 2	M0073	4.2.1.96	4a-hydroxytetrahydrobiopterin dehydratase
		3.40.50.10540	Crotonobetainyl-coa:carnitine coa-transferase; domain 1	M0155	2.8.3.16	formyl-CoA transferase
		3.60.130.10	Clavaminate synthase-like	M0129	1.14.11.17	taurine dioxygenase
	0.617647	3.20.20.30	FMN dependent fluorescent proteins	M0132	1.14.14.3	alkanal monooxygenase (FMN-linked)
		1.10.12.10	Lyase 2-enoyl-coa Hydratase, Chain A, domain 2	M0346	4.1.3.36	1,4-dihydroxy-2-naphthoyl-CoA synthase
		2.60.40.200	Immunoglobulin-like	M0138	1.15.1.1	superoxide dismutase
	0.622549	3.30.365.10	Aldehyde Oxidoreductase; domain 4	M0105	1.2.3.1	aldehyde oxidase
		1.20.810.10	Cytochrome Bc1 Complex; Chain C	M0107	1.2.99.2	carbon-monoxide dehydrogenase (acceptor)
				M0208	1.10.2.2	ubiquinol-cytochrome-c reductase
	0.627451	3.90.260.10	Coagulation Factor XIII, subunit A, domain 2	M0149	2.3.2.13	protein-glutamine gamma-glutamyltransferase
	0.632353	1.20.210.10	Cytochrome C Oxidase chain A	M0124	1.9.3.1	cytochrome-c oxidase
	0.637255	2.140.10.10	Methanol Dehydrogenase; Chain A	M0099	1.1.99.8	quinoprotein alcohol dehydrogenase
		3.20.20.240	TIM Barrel	M0062	5.4.99.2	methylmalonyl-CoA mutase
		3.40.50.280	Rossmann fold	M0062	5.4.99.2	methylmalonyl-CoA mutase
				M0063	5.4.99.1	methylaspartate mutase
				M0063	5.4.99.1	methylaspartate mutase
				M0268	2.1.1.13	methionine synthase
	0.642157	1.25.40.80	Serine Threonine Protein Phosphatase 5, Tetratricopeptide repeat	M0183	4.1.99.3	deoxyribodipyrimidine photo-lyase
		1.10.579.10	DNA Cyclobutane Dipyrimidine Photolyase, subunit A, domain 3	M0183	4.1.99.3	deoxyribodipyrimidine photo-lyase
	0.656863	3.10.28.10	Homing endonucleases	M0233	3.1.21.-	DNA endonuclease I-CreI
	0.730392	1.10.800.10	Phenylalanine Hydroxylase	M0134	1.14.16.2	tyrosine 3-monooxygenase
	0.75	2.60.120.310	Jelly Rolls	M0135	1.14.17.3	peptidylglycine monooxygenase
		1.10.640.10	Myeloperoxidase subunit C	M0037	1.14.99.1	prostaglandin-endoperoxide synthase
	0.754902	3.10.200.10	Carbonic Anhydrase II	M0216	4.2.1.1	carbonate dehydratase
	0.77451	3.10.130.10	P-30 Protein	M0164	3.1.27.5	pancreatic ribonuclease
	0.789216	1.20.90.10	Phospholipase A2	M0083	3.1.1.4	phospholipase A2
	0.794118	1.10.1280.10	Di-copper center containing domain from catechol oxidase	M0125	1.10.3.1	catechol oxidase
	0.79902	3.40.570.10	Extracellular Endonuclease subunit A	M0042	3.1.30.2	nuclease
	0.803922	3.90.228.10	Phosphoenolpyruvate Carboxykinase; domain 3	M0076	2.4.2.30	NAD+ ADP-ribosyltransferase
		3.30.70.1230	Adenylyl Cyclase chain A	M0058	4.6.1.1	adenylate cyclase
		2.130.10.80	Galactose oxidase central domain	M0322	1.1.3.9	galactose oxidiase
	0.828431	3.90.15.10	Topoisomerase I; Chain A, domain 3	M0232	5.99.1.2	DNA topoisomerase (type IB)
		1.50.10.50	Glycosyltransferase	M0019	3.2.1.113	mannosyl-oligosaccharide 1,2-alpha-mannosidase
	0.833333	1.10.630.10	Cytochrome p450	M0133	1.14.15.1	camphor 5-monooxygenase
	0.852941	3.40.50.1780	Rossmann fold	M0127	1.12.7.2	ferredoxin hydrogenase
	0.877451	3.10.20.90	Phosphatidylinositol 3-kinase Catalytic Subunit; Chain A domain 1	M0307	6.3.2.19	Ubiquitin transfer cascade (E1, E2, E3)
		2.170.8.10	Phosphoenolpyruvate Carboxykinase domain 2	M0051	4.1.1.49	phosphoenolpyruvate carboxykinase (ATP)
	0.887255	2.170.270.10	SET domain	M0350	2.1.1.43	histone-lysine N-methyltransferase
	0.892157	2.40.70.10	Acid Proteases	M0175	3.4.23.16	HIV-1 retropepsin
	0.911765	3.30.260.10	GROEL domain 2	M0179	3.6.4.9	chaperonin ATPase
	0.980392	3.90.770.10	3-hydroxy-3-methylglutaryl-coenzyme A Reductase; Chain A domain 2	M0093	1.1.1.34	hydroxymethylglutaryl-CoA reductase (NADPH)
		3.30.70.420	Alpha-Beta Plaits	M0093	1.1.1.34	hydroxymethylglutaryl-CoA reductase (NADPH)
	0.985294	1.10.290.10	Topoisomerase I domain 4	M0064	5.99.1.2	DNA topoisomerase (type IA)
